# Supplementary material for: Chloridobis(dimethyl­glyoximato-κ2 N,N′)(4-methyl­pyridine-κN)cobalt(III) hemihydrate
Source: Acta Crystallogr Sect E Struct Rep Online. 2011 Jun 4;67(Pt 7):m851–2. doi: 10.1107/S1600536811020162 (PMC3151788; doi:10.1107/S1600536811020162)
Supplement: Supplementary file 1 [file e-67-0m851-sup1.cif]

##############################################################################
#                                                                            #
# This CIF contains the data in a paper accepted for publication in          #
# Acta Crystallographica Section E. It conforms to the requirements of       #
# Notes for Authors for Acta Crystallographica Section E, and has been       #
# peer reviewed under the auspices of the IUCr Commission on Journals.       #
#                                                                            #
# Full details of the Crystallographic Information File format               #
# are given in the paper "The Crystallographic Information File (CIF):       #
# a New Standard Archive File for Crystallography" by S. R. Hall, F. H.      #
# Allen and I. D. Brown [Acta Cryst. (1991), A47, 655-685].                  #
#                                                                            #
# The current version of the core CIF dictionary is obtainable from          #
# ftp://ftp.iucr.org/pub/cif_core.dic.                                       #
#                                                                            #
# Software is freely available for graphical display of the structure(s)     #
# in this CIF. For information consult the CIF software page                 #
# http://www.iucr.org/resources/cif/software.                                #
#                                                                            #
# This file may be used for bona fide research purposes within the           #
# scientific community so long as proper attribution is given to the journal # 
# article from which it was obtained.                                        #
#                                                                            #
##############################################################################
data_I
_audit_creation_method     SHELXL-97
_chemical_name_systematic
;
Chloridobis(dimethylglyoximato-\k^2^<i>N</i>,<i>N</i>')(4-methylpyridine-
\k<i>N</i>)cobalt(III) hemihydrate
;
_chemical_name_common     ?
_chemical_formula_moiety     'C14 H21 Cl Co N5 O4, 0.5(H2 O1)'
_chemical_formula_sum     'C14 H22 Cl Co N5 O4.50'
_chemical_formula_iupac     '[Co (C4 H7 N2 O2)2 Cl (C6 H7 N)], 0.5H2 O'
_chemical_formula_weight     425.74
_chemical_melting_point     ?
_symmetry_cell_setting     orthorhombic
_symmetry_space_group_name_H-M     'P 21 21 21'
loop_
    _symmetry_equiv_pos_as_xyz
    'x, y, z'
    '-x+1/2, -y, z+1/2'
    'x+1/2, -y+1/2, -z'
    '-x, y+1/2, -z+1/2'
_cell_length_a     8.330(5)
_cell_length_b     14.365(5)
_cell_length_c     15.634(5)
_cell_angle_alpha     90.000(5)
_cell_angle_beta     90.000(5)
_cell_angle_gamma     90.000(5)
_cell_volume     1870.8(14)
_cell_formula_units_Z     4
_cell_measurement_reflns_used     5528
_cell_measurement_theta_min     2.60
_cell_measurement_theta_max     28.23
_cell_measurement_temperature     293(2)
_exptl_crystal_description     block
_exptl_crystal_colour     brown
_exptl_crystal_size_max     0.25
_exptl_crystal_size_mid     0.20
_exptl_crystal_size_min     0.20
_exptl_crystal_density_diffrn     1.512
_exptl_crystal_density_meas     ?
_exptl_crystal_density_method     'not measured'
_exptl_crystal_F_000     880
_exptl_absorpt_coefficient_mu     1.092
_exptl_absorpt_correction_type     multi-scan
_exptl_absorpt_process_details     '(SADABS; Bruker 2008)'
_exptl_absorpt_correction_T_min     0.7720
_exptl_absorpt_correction_T_max     0.8112
_exptl_special_details
;
;
_diffrn_ambient_temperature     293(2)
_diffrn_radiation_type     MoK\a
_diffrn_radiation_wavelength     0.71073
_diffrn_radiation_source     'fine-focus sealed tube'
_diffrn_radiation_monochromator     graphite
_diffrn_measurement_device_type     'Bruker SMART APEXII CCD'
_diffrn_measurement_method     '\w and \f'
_diffrn_detector_area_resol_mean     ?
_diffrn_reflns_number     10519
_diffrn_reflns_av_R_equivalents     0.0284
_diffrn_reflns_av_sigmaI/netI     0.0441
_diffrn_reflns_theta_min     1.93
_diffrn_reflns_theta_max     28.36
_diffrn_reflns_theta_full     28.36
_diffrn_measured_fraction_theta_max     0.994
_diffrn_measured_fraction_theta_full     0.994
_diffrn_reflns_limit_h_min     -10
_diffrn_reflns_limit_h_max     10
_diffrn_reflns_limit_k_min     -19
_diffrn_reflns_limit_k_max     18
_diffrn_reflns_limit_l_min     -20
_diffrn_reflns_limit_l_max     20
_diffrn_standards_number     ?
_diffrn_standards_interval_count     ?
_diffrn_standards_interval_time     ?
_diffrn_standards_decay_%     0
_refine_special_details
;
Refinement of <i>F</i>^2^ against ALL reflections. The weighted <i>R</i>-factor
<i>wR</i> and goodness of fit <i>S</i> are based on <i>F</i>^2^, conventional
<i>R</i>-factors <i>R</i> are based on <i>F</i>, with <i>F</i> set to zero for
negative <i>F</i>^2^. The threshold expression of <i>F</i>^2^ >
\s(<i>F</i>^2^) is used only for calculating <i>R</i>-factors(gt) <i>etc</i>.
and is not relevant to the choice of reflections for refinement.
<i>R</i>-factors based on <i>F</i>^2^ are statistically about twice as large
as those based on <i>F</i>, and <i>R</i>- factors based on ALL data will be
even larger.
;
_reflns_number_total     4642
_reflns_number_gt     4143
_reflns_threshold_expression     I>2\s(I)
_refine_ls_structure_factor_coef     Fsqd
_refine_ls_matrix_type     full
_refine_ls_R_factor_all     0.0360
_refine_ls_R_factor_gt     0.0294
_refine_ls_wR_factor_gt     0.0731
_refine_ls_wR_factor_ref     0.0765
_refine_ls_goodness_of_fit_ref     1.020
_refine_ls_restrained_S_all     1.020
_refine_ls_number_reflns     4642
_refine_ls_number_parameters     248
_refine_ls_number_restraints     2
_refine_ls_hydrogen_treatment     mixed
_refine_ls_weighting_scheme     calc
_refine_ls_weighting_details
         'calc w=1/[\s^2^(Fo^2^)+(0.0405P)^2^+0.0000P] where P=(Fo^2^+2Fc^2^)/3'
_atom_sites_solution_hydrogens     geom
_atom_sites_solution_primary     direct
_atom_sites_solution_secondary     difmap
_refine_ls_shift/su_max     0.001
_refine_ls_shift/su_mean     0.000
_refine_diff_density_max     0.401
_refine_diff_density_min     -0.382
_refine_ls_extinction_method     none
_refine_ls_extinction_coef     ?
_refine_ls_abs_structure_details     'Flack (1983), <b>1983 Friedel pairs</b>'
_refine_ls_abs_structure_Flack     0.014(13)
loop_
    _atom_type_symbol
    _atom_type_description
    _atom_type_scat_dispersion_real
    _atom_type_scat_dispersion_imag
    _atom_type_scat_source
    'C' 'C' 0.0033 0.0016
                         'International Tables Vol C Tables 4.2.6.8 and 6.1.1.4'
    'H' 'H' 0.0000 0.0000
                         'International Tables Vol C Tables 4.2.6.8 and 6.1.1.4'
    'N' 'N' 0.0061 0.0033
                         'International Tables Vol C Tables 4.2.6.8 and 6.1.1.4'
    'O' 'O' 0.0106 0.0060
                         'International Tables Vol C Tables 4.2.6.8 and 6.1.1.4'
    'Cl' 'Cl' 0.1484 0.1585
                         'International Tables Vol C Tables 4.2.6.8 and 6.1.1.4'
    'Co' 'Co' 0.3494 0.9721
                         'International Tables Vol C Tables 4.2.6.8 and 6.1.1.4'
_computing_data_collection     'APEX2 (Bruker, 2008)'
_computing_cell_refinement     'APEX2 and SAINT-Plus (Bruker, 2008)'
_computing_data_reduction     'SAINT-Plus and XPREP (Bruker, 2008)'
_computing_structure_solution     'SIR92 (Altomare <i>et al.</i>, 1993)'
_computing_structure_refinement     'SHELXL97 (Sheldrick, 2008)'
_computing_molecular_graphics
             'ORTEP-3 (Farrugia, 1997) and Mercury (Macrae <i>et al.</i>, 2006)'
_computing_publication_material     'SHELXL97 (Sheldrick, 2008)'
loop_
    _atom_site_type_symbol
    _atom_site_label
    _atom_site_fract_x
    _atom_site_fract_y
    _atom_site_fract_z
    _atom_site_U_iso_or_equiv
    _atom_site_adp_type
    _atom_site_calc_flag
    _atom_site_refinement_flags
    _atom_site_occupancy
    _atom_site_symmetry_multiplicity
    _atom_site_disorder_assembly
    _atom_site_disorder_group
    C C1 0.7398(3) 0.39874(18) 0.25266(16) 0.0398(5) Uani d . 1 1 . .
    C C2 0.7058(3) 0.49050(18) 0.28872(15) 0.0408(6) Uani d . 1 1 . .
    C C3 0.8891(3) 0.3435(2) 0.2701(2) 0.0643(9) Uani d . 1 1 . .
    H H3A 0.8637 0.2783 0.2702 0.097 Uiso calc R 1 1 . .
    H H3B 0.9319 0.3608 0.3249 0.097 Uiso calc R 1 1 . .
    H H3C 0.9672 0.3560 0.2265 0.097 Uiso calc R 1 1 . .
    C C4 0.8147(4) 0.5421(3) 0.3478(2) 0.0741(10) Uani d . 1 1 . .
    H H4A 0.7709 0.6026 0.3591 0.111 Uiso calc R 1 1 . .
    H H4B 0.9185 0.5485 0.3218 0.111 Uiso calc R 1 1 . .
    H H4C 0.8248 0.5083 0.4005 0.111 Uiso calc R 1 1 . .
    C C5 0.1881(3) 0.40417(17) 0.08949(15) 0.0406(6) Uani d . 1 1 . .
    C C6 0.1538(3) 0.49521(17) 0.12558(16) 0.0392(5) Uani d . 1 1 . .
    C C7 0.0753(4) 0.3542(3) 0.0314(2) 0.0759(10) Uani d . 1 1 . .
    H H7A 0.0627 0.3891 -0.0206 0.114 Uiso calc R 1 1 . .
    H H7B -0.0270 0.3477 0.0589 0.114 Uiso calc R 1 1 . .
    H H7C 0.1177 0.2937 0.0183 0.114 Uiso calc R 1 1 . .
    C C8 0.0047(3) 0.5485(3) 0.1072(2) 0.0644(9) Uani d . 1 1 . .
    H H8A 0.0054 0.6055 0.1393 0.097 Uiso calc R 1 1 . .
    H H8B -0.0870 0.5121 0.1232 0.097 Uiso calc R 1 1 . .
    H H8C -0.0004 0.5625 0.0472 0.097 Uiso calc R 1 1 . .
    C C9 0.2872(3) 0.43850(15) 0.35158(13) 0.0331(4) Uani d . 1 1 . .
    H H9 0.2853 0.5030 0.3467 0.040 Uiso calc R 1 1 . .
    C C10 0.2280(3) 0.39842(16) 0.42473(15) 0.0387(5) Uani d . 1 1 . .
    H H10 0.1854 0.4358 0.4677 0.046 Uiso calc R 1 1 . .
    C C11 0.2313(3) 0.30297(17) 0.43490(15) 0.0376(5) Uani d . 1 1 . .
    C C12 0.2910(3) 0.25176(16) 0.36721(16) 0.0376(5) Uani d . 1 1 . .
    H H12 0.2935 0.1871 0.3707 0.045 Uiso calc R 1 1 . .
    C C13 0.3464(3) 0.29497(15) 0.29503(15) 0.0351(5) Uani d . 1 1 . .
    H H13 0.3846 0.2588 0.2501 0.042 Uiso calc R 1 1 . .
    C C14 0.1738(4) 0.2569(2) 0.51559(18) 0.0596(8) Uani d . 1 1 . .
    H H14A 0.0587 0.2530 0.5148 0.089 Uiso calc R 1 1 . .
    H H14B 0.2075 0.2928 0.5641 0.089 Uiso calc R 1 1 . .
    H H14C 0.2184 0.1954 0.5193 0.089 Uiso calc R 1 1 . .
    N N1 0.6300(2) 0.36941(12) 0.20091(12) 0.0341(4) Uani d . 1 1 . .
    N N2 0.5693(3) 0.52355(12) 0.26275(11) 0.0349(4) Uani d . 1 1 . .
    N N3 0.3268(3) 0.37229(13) 0.11255(12) 0.0346(4) Uani d . 1 1 . .
    N N4 0.2679(2) 0.52672(12) 0.17406(12) 0.0334(4) Uani d . 1 1 . .
    N N5 0.3474(2) 0.38848(11) 0.28726(11) 0.0269(4) Uani d . 1 1 . .
    O O1 0.6426(2) 0.28837(12) 0.15990(12) 0.0484(4) Uani d . 1 1 . .
    O O2 0.5187(3) 0.60675(11) 0.28888(12) 0.0476(5) Uani d D 1 1 . .
    O O3 0.3788(3) 0.29032(14) 0.08378(12) 0.0524(5) Uani d D 1 1 . .
    O O4 0.2592(2) 0.61073(11) 0.21081(12) 0.0483(5) Uani d . 1 1 . .
    Cl Cl1 0.56856(8) 0.51419(4) 0.07531(4) 0.04044(14) Uani d . 1 1 . .
    Co Co1 0.44843(3) 0.447668(17) 0.188051(17) 0.02570(8) Uani d . 1 1 . .
    O O5 0.8676(9) 0.1476(5) 0.1002(5) 0.117(2) Uani d P 0.50 1 . .
    H H3 0.4797(19) 0.288(2) 0.104(2) 0.066(11) Uiso d D 1 1 . .
    H H2 0.426(3) 0.621(3) 0.261(2) 0.087(13) Uiso d D 1 1 . .
loop_
    _atom_site_aniso_label
    _atom_site_aniso_U_11
    _atom_site_aniso_U_22
    _atom_site_aniso_U_33
    _atom_site_aniso_U_12
    _atom_site_aniso_U_13
    _atom_site_aniso_U_23
    C1 0.0293(12) 0.0521(14) 0.0381(12) -0.0008(10) -0.0037(10) 0.0140(11)
    C2 0.0345(12) 0.0535(14) 0.0345(12) -0.0124(11) -0.0104(10) 0.0099(10)
    C3 0.0362(14) 0.080(2) 0.076(2) 0.0095(14) -0.0095(14) 0.0267(18)
    C4 0.069(2) 0.090(2) 0.0638(19) -0.023(2) -0.0352(17) 0.0010(18)
    C5 0.0370(13) 0.0506(13) 0.0341(12) -0.0111(11) -0.0101(10) 0.0045(10)
    C6 0.0277(12) 0.0510(13) 0.0388(12) 0.0003(11) -0.0027(10) 0.0144(10)
    C7 0.071(2) 0.089(2) 0.068(2) -0.024(2) -0.0365(18) -0.0029(18)
    C8 0.0343(14) 0.087(2) 0.0724(19) 0.0160(14) -0.0032(13) 0.0242(18)
    C9 0.0363(11) 0.0300(10) 0.0331(10) -0.0003(9) 0.0018(9) -0.0065(9)
    C10 0.0412(13) 0.0441(12) 0.0309(10) -0.0013(10) 0.0052(11) -0.0101(10)
    C11 0.0328(12) 0.0482(13) 0.0317(11) -0.0059(10) -0.0030(10) 0.0040(10)
    C12 0.0405(13) 0.0306(10) 0.0415(12) 0.0002(10) 0.0020(11) 0.0042(9)
    C13 0.0402(12) 0.0278(9) 0.0372(12) 0.0029(9) 0.0023(10) -0.0032(8)
    C14 0.067(2) 0.0712(18) 0.0405(16) -0.0139(16) 0.0089(15) 0.0088(14)
    N1 0.0303(9) 0.0373(9) 0.0348(10) 0.0051(7) 0.0020(8) 0.0029(8)
    N2 0.0413(11) 0.0320(8) 0.0312(9) -0.0089(9) -0.0018(9) -0.0001(7)
    N3 0.0401(12) 0.0355(9) 0.0283(9) -0.0036(8) -0.0025(8) -0.0054(7)
    N4 0.0344(10) 0.0315(8) 0.0343(10) 0.0049(7) 0.0001(8) 0.0037(7)
    N5 0.0273(9) 0.0251(7) 0.0282(8) 0.0018(7) -0.0005(7) -0.0013(6)
    O1 0.0480(10) 0.0418(8) 0.0553(11) 0.0150(8) 0.0079(9) -0.0052(8)
    O2 0.0639(13) 0.0307(7) 0.0482(10) -0.0095(8) -0.0048(9) -0.0084(7)
    O3 0.0678(13) 0.0433(9) 0.0463(11) 0.0021(9) -0.0060(10) -0.0203(8)
    O4 0.0586(12) 0.0314(8) 0.0549(11) 0.0134(8) 0.0025(9) -0.0017(8)
    Cl1 0.0367(3) 0.0529(3) 0.0317(2) -0.0044(3) -0.0007(3) 0.0089(2)
    Co1 0.02577(13) 0.02728(12) 0.02404(12) 0.00065(11) -0.00294(11)
                                                                    -0.00153(10)
    O5 0.119(5) 0.121(4) 0.111(5) 0.036(5) 0.008(4) 0.015(4)
_geom_special_details
;
All e.s.d.'s (except the e.s.d. in the dihedral angle between two l.s. planes)
are estimated using the full covariance matrix. The cell e.s.d.'s are taken
into account individually in the estimation of e.s.d.'s in distances, angles
and torsion angles; correlations between e.s.d.'s in cell parameters are only
used when they are defined by crystal symmetry. An approximate (isotropic)
treatment of cell e.s.d.'s is used for estimating e.s.d.'s involving l.s.
planes.
;
loop_
    _geom_bond_atom_site_label_1
    _geom_bond_atom_site_label_2
    _geom_bond_site_symmetry_2
    _geom_bond_distance
    _geom_bond_publ_flag
    C1 N1 . 1.292(3) ?
    C1 C2 . 1.461(4) ?
    C1 C3 . 1.500(3) ?
    C2 N2 . 1.297(3) ?
    C2 C4 . 1.491(4) ?
    C3 H3A . 0.9600 ?
    C3 H3B . 0.9600 ?
    C3 H3C . 0.9600 ?
    C4 H4A . 0.9600 ?
    C4 H4B . 0.9600 ?
    C4 H4C . 0.9600 ?
    C5 N3 . 1.294(3) ?
    C5 C6 . 1.453(4) ?
    C5 C7 . 1.491(4) ?
    C6 N4 . 1.297(3) ?
    C6 C8 . 1.487(4) ?
    C7 H7A . 0.9600 ?
    C7 H7B . 0.9600 ?
    C7 H7C . 0.9600 ?
    C8 H8A . 0.9600 ?
    C8 H8B . 0.9600 ?
    C8 H8C . 0.9600 ?
    C9 N5 . 1.334(3) ?
    C9 C10 . 1.372(3) ?
    C9 H9 . 0.9300 ?
    C10 C11 . 1.381(3) ?
    C10 H10 . 0.9300 ?
    C11 C12 . 1.382(3) ?
    C11 C14 . 1.503(3) ?
    C12 C13 . 1.368(3) ?
    C12 H12 . 0.9300 ?
    C13 N5 . 1.349(3) ?
    C13 H13 . 0.9300 ?
    C14 H14A . 0.9600 ?
    C14 H14B . 0.9600 ?
    C14 H14C . 0.9600 ?
    N1 O1 . 1.333(3) ?
    N1 Co1 . 1.8951(19) ?
    N2 O2 . 1.332(3) ?
    N2 Co1 . 1.8885(19) ?
    N3 O3 . 1.333(3) ?
    N3 Co1 . 1.8953(19) ?
    N4 O4 . 1.339(2) ?
    N4 Co1 . 1.897(2) ?
    N5 Co1 . 1.9589(18) ?
    O2 H2 . 0.907(10) ?
    O3 H3 . 0.900(10) ?
    Cl1 Co1 . 2.2408(8) ?
loop_
    _geom_contact_atom_site_label_1
    _geom_contact_atom_site_label_2
    _geom_contact_distance
    _geom_contact_site_symmetry_2
    _geom_contact_publ_flag
    O1 O5 2.911(8) . yes
    O5 O3 3.013(7) 3_555 yes
loop_
    _geom_angle_atom_site_label_1
    _geom_angle_atom_site_label_2
    _geom_angle_atom_site_label_3
    _geom_angle_site_symmetry_1
    _geom_angle_site_symmetry_3
    _geom_angle
    _geom_angle_publ_flag
    N1 C1 C2 . . 113.5(2) ?
    N1 C1 C3 . . 121.9(3) ?
    C2 C1 C3 . . 124.6(2) ?
    N2 C2 C1 . . 112.3(2) ?
    N2 C2 C4 . . 123.0(3) ?
    C1 C2 C4 . . 124.7(3) ?
    C1 C3 H3A . . 109.5 ?
    C1 C3 H3B . . 109.5 ?
    H3A C3 H3B . . 109.5 ?
    C1 C3 H3C . . 109.5 ?
    H3A C3 H3C . . 109.5 ?
    H3B C3 H3C . . 109.5 ?
    C2 C4 H4A . . 109.5 ?
    C2 C4 H4B . . 109.5 ?
    H4A C4 H4B . . 109.5 ?
    C2 C4 H4C . . 109.5 ?
    H4A C4 H4C . . 109.5 ?
    H4B C4 H4C . . 109.5 ?
    N3 C5 C6 . . 112.7(2) ?
    N3 C5 C7 . . 124.2(3) ?
    C6 C5 C7 . . 123.1(3) ?
    N4 C6 C5 . . 113.4(2) ?
    N4 C6 C8 . . 123.0(3) ?
    C5 C6 C8 . . 123.6(2) ?
    C5 C7 H7A . . 109.5 ?
    C5 C7 H7B . . 109.5 ?
    H7A C7 H7B . . 109.5 ?
    C5 C7 H7C . . 109.5 ?
    H7A C7 H7C . . 109.5 ?
    H7B C7 H7C . . 109.5 ?
    C6 C8 H8A . . 109.5 ?
    C6 C8 H8B . . 109.5 ?
    H8A C8 H8B . . 109.5 ?
    C6 C8 H8C . . 109.5 ?
    H8A C8 H8C . . 109.5 ?
    H8B C8 H8C . . 109.5 ?
    N5 C9 C10 . . 122.5(2) ?
    N5 C9 H9 . . 118.7 ?
    C10 C9 H9 . . 118.7 ?
    C9 C10 C11 . . 120.4(2) ?
    C9 C10 H10 . . 119.8 ?
    C11 C10 H10 . . 119.8 ?
    C10 C11 C12 . . 116.6(2) ?
    C10 C11 C14 . . 121.9(2) ?
    C12 C11 C14 . . 121.5(2) ?
    C13 C12 C11 . . 120.8(2) ?
    C13 C12 H12 . . 119.6 ?
    C11 C12 H12 . . 119.6 ?
    N5 C13 C12 . . 121.9(2) ?
    N5 C13 H13 . . 119.1 ?
    C12 C13 H13 . . 119.1 ?
    C11 C14 H14A . . 109.5 ?
    C11 C14 H14B . . 109.5 ?
    H14A C14 H14B . . 109.5 ?
    C11 C14 H14C . . 109.5 ?
    H14A C14 H14C . . 109.5 ?
    H14B C14 H14C . . 109.5 ?
    C1 N1 O1 . . 122.0(2) ?
    C1 N1 Co1 . . 115.98(16) ?
    O1 N1 Co1 . . 122.00(15) ?
    C2 N2 O2 . . 120.7(2) ?
    C2 N2 Co1 . . 116.73(17) ?
    O2 N2 Co1 . . 122.61(17) ?
    C5 N3 O3 . . 120.6(2) ?
    C5 N3 Co1 . . 116.65(17) ?
    O3 N3 Co1 . . 122.76(18) ?
    C6 N4 O4 . . 121.7(2) ?
    C6 N4 Co1 . . 116.06(16) ?
    O4 N4 Co1 . . 122.21(15) ?
    C9 N5 C13 . . 117.81(19) ?
    C9 N5 Co1 . . 121.65(14) ?
    C13 N5 Co1 . . 120.40(15) ?
    N2 O2 H2 . . 109(2) ?
    N3 O3 H3 . . 103(2) ?
    N2 Co1 N1 . . 81.44(9) ?
    N2 Co1 N3 . . 179.57(9) ?
    N1 Co1 N3 . . 98.84(9) ?
    N2 Co1 N4 . . 98.54(9) ?
    N1 Co1 N4 . . 179.31(9) ?
    N3 Co1 N4 . . 81.17(9) ?
    N2 Co1 N5 . . 89.43(8) ?
    N1 Co1 N5 . . 90.09(8) ?
    N3 Co1 N5 . . 90.89(8) ?
    N4 Co1 N5 . . 90.60(8) ?
    N2 Co1 Cl1 . . 90.12(6) ?
    N1 Co1 Cl1 . . 88.85(7) ?
    N3 Co1 Cl1 . . 89.57(7) ?
    N4 Co1 Cl1 . . 90.46(6) ?
    N5 Co1 Cl1 . . 178.90(6) ?
loop_
    _geom_torsion_atom_site_label_1
    _geom_torsion_atom_site_label_2
    _geom_torsion_atom_site_label_3
    _geom_torsion_atom_site_label_4
    _geom_torsion_site_symmetry_1
    _geom_torsion_site_symmetry_2
    _geom_torsion_site_symmetry_3
    _geom_torsion_site_symmetry_4
    _geom_torsion
    _geom_torsion_publ_flag
    N1 C1 C2 N2 . . . . 1.4(3) ?
    C3 C1 C2 N2 . . . . 179.3(2) ?
    N1 C1 C2 C4 . . . . -177.8(3) ?
    C3 C1 C2 C4 . . . . 0.1(4) ?
    N3 C5 C6 N4 . . . . -0.3(3) ?
    C7 C5 C6 N4 . . . . -179.6(2) ?
    N3 C5 C6 C8 . . . . 178.2(2) ?
    C7 C5 C6 C8 . . . . -1.1(4) ?
    N5 C9 C10 C11 . . . . 1.1(4) ?
    C9 C10 C11 C12 . . . . -2.2(4) ?
    C9 C10 C11 C14 . . . . 177.4(2) ?
    C10 C11 C12 C13 . . . . 1.3(4) ?
    C14 C11 C12 C13 . . . . -178.4(2) ?
    C11 C12 C13 N5 . . . . 0.9(4) ?
    C2 C1 N1 O1 . . . . 177.96(19) ?
    C3 C1 N1 O1 . . . . 0.0(3) ?
    C2 C1 N1 Co1 . . . . -2.9(3) ?
    C3 C1 N1 Co1 . . . . 179.11(19) ?
    C1 C2 N2 O2 . . . . -179.79(19) ?
    C4 C2 N2 O2 . . . . -0.5(4) ?
    C1 C2 N2 Co1 . . . . 0.8(3) ?
    C4 C2 N2 Co1 . . . . -180.0(2) ?
    C6 C5 N3 O3 . . . . -178.62(19) ?
    C7 C5 N3 O3 . . . . 0.7(4) ?
    C6 C5 N3 Co1 . . . . 1.4(3) ?
    C7 C5 N3 Co1 . . . . -179.3(2) ?
    C5 C6 N4 O4 . . . . 178.05(19) ?
    C8 C6 N4 O4 . . . . -0.4(3) ?
    C5 C6 N4 Co1 . . . . -0.9(3) ?
    C8 C6 N4 Co1 . . . . -179.41(19) ?
    C10 C9 N5 C13 . . . . 1.1(3) ?
    C10 C9 N5 Co1 . . . . -174.48(18) ?
    C12 C13 N5 C9 . . . . -2.1(4) ?
    C12 C13 N5 Co1 . . . . 173.54(18) ?
    C2 N2 Co1 N1 . . . . -1.82(17) ?
    O2 N2 Co1 N1 . . . . 178.75(18) ?
    C2 N2 Co1 N3 . . . . -133(13) ?
    O2 N2 Co1 N3 . . . . 47(13) ?
    C2 N2 Co1 N4 . . . . 178.87(17) ?
    O2 N2 Co1 N4 . . . . -0.56(18) ?
    C2 N2 Co1 N5 . . . . 88.36(17) ?
    O2 N2 Co1 N5 . . . . -91.07(17) ?
    C2 N2 Co1 Cl1 . . . . -90.64(17) ?
    O2 N2 Co1 Cl1 . . . . 89.93(16) ?
    C1 N1 Co1 N2 . . . . 2.65(17) ?
    O1 N1 Co1 N2 . . . . -178.23(18) ?
    C1 N1 Co1 N3 . . . . -177.67(17) ?
    O1 N1 Co1 N3 . . . . 1.44(18) ?
    C1 N1 Co1 N4 . . . . 91(8) ?
    O1 N1 Co1 N4 . . . . -89(8) ?
    C1 N1 Co1 N5 . . . . -86.76(17) ?
    O1 N1 Co1 N5 . . . . 92.35(17) ?
    C1 N1 Co1 Cl1 . . . . 92.94(17) ?
    O1 N1 Co1 Cl1 . . . . -87.94(17) ?
    C5 N3 Co1 N2 . . . . -50(13) ?
    O3 N3 Co1 N2 . . . . 130(13) ?
    C5 N3 Co1 N1 . . . . 179.18(17) ?
    O3 N3 Co1 N1 . . . . -0.80(19) ?
    C5 N3 Co1 N4 . . . . -1.52(17) ?
    O3 N3 Co1 N4 . . . . 178.50(19) ?
    C5 N3 Co1 N5 . . . . 88.95(18) ?
    O3 N3 Co1 N5 . . . . -91.03(18) ?
    C5 N3 Co1 Cl1 . . . . -92.05(17) ?
    O3 N3 Co1 Cl1 . . . . 87.97(18) ?
    C6 N4 Co1 N2 . . . . -178.99(16) ?
    O4 N4 Co1 N2 . . . . 2.02(18) ?
    C6 N4 Co1 N1 . . . . 92(8) ?
    O4 N4 Co1 N1 . . . . -87(8) ?
    C6 N4 Co1 N3 . . . . 1.33(16) ?
    O4 N4 Co1 N3 . . . . -177.66(18) ?
    C6 N4 Co1 N5 . . . . -89.47(17) ?
    O4 N4 Co1 N5 . . . . 91.53(17) ?
    C6 N4 Co1 Cl1 . . . . 90.82(16) ?
    O4 N4 Co1 Cl1 . . . . -88.17(16) ?
    C9 N5 Co1 N2 . . . . 47.81(18) ?
    C13 N5 Co1 N2 . . . . -127.67(19) ?
    C9 N5 Co1 N1 . . . . 129.25(18) ?
    C13 N5 Co1 N1 . . . . -46.23(18) ?
    C9 N5 Co1 N3 . . . . -131.90(18) ?
    C13 N5 Co1 N3 . . . . 52.61(18) ?
    C9 N5 Co1 N4 . . . . -50.73(18) ?
    C13 N5 Co1 N4 . . . . 133.79(18) ?
    C9 N5 Co1 Cl1 . . . . 114(3) ?
    C13 N5 Co1 Cl1 . . . . -62(3) ?
loop_
    _geom_hbond_atom_site_label_D
    _geom_hbond_atom_site_label_H
    _geom_hbond_atom_site_label_A
    _geom_hbond_site_symmetry_A
    _geom_hbond_distance_DH
    _geom_hbond_distance_HA
    _geom_hbond_distance_DA
    _geom_hbond_angle_DHA
    O3 H3 O1 . 0.900(10) 1.611(13) 2.499(3) 168(3)
    O2 H2 O4 . 0.907(10) 1.604(15) 2.483(3) 162(4)
data_global
_journal_date_recd_electronic     2011-05-21
_journal_date_accepted     2011-05-26
_journal_name_full     'Acta Crystallographica, Section E'
_journal_year     2011
_journal_volume     67
_journal_issue      7
_journal_page_first     m851
_journal_page_last     m852
_journal_paper_category     QM
_journal_coeditor_code     JH2292
_publ_contact_author_name     'A. Dayalan'
_publ_contact_author_address
;
Department of Chemistry,
Loyola College (Autonomous ),
Chennai-600 034,
INDIA.
;
_publ_contact_author_email     'dayalan77@gmail.com'
_publ_contact_author_fax     ?
_publ_contact_author_phone     '09444123759'
_publ_section_title
;\
Chloridobis(dimethylglyoximato-\k^2^<i>N</i>,<i>N</i>')(4-methylpyridine-\
\k<i>N</i>)cobalt(III) hemihydrate
;
loop_
    _publ_author_name
    _publ_author_footnote
    _publ_author_address
    'Amutha Selvi, Madhavan' .
;
Department of Chemistry,
Loyola College (Autonomous),
Chennai 600 034,
India
;
    'Arun Kumar, Kannan' .
;
Department of Chemistry,
Loyola College (Autonomous),
Chennai 600 034,
India
;
    'Dayalan, Arunachalam' .
;
Department of Chemistry,
Loyola College (Autonomous),
Chennai 600 034,
India
;
