# Supplementary material for: Chloridobis(dimethyl­glyoximato-κ2 N,N′)(4-methyl­pyridine-κN)cobalt(III) hemihydrate
Source: Acta Crystallogr Sect E Struct Rep Online. 2011 Jun 4;67(Pt 7):m851–2. doi: 10.1107/S1600536811020162 (PMC3151788; doi:10.1107/S1600536811020162)
Supplement: Supplementary file 2 [file e-67-0m851-Isup2.hkl]

# 
# h,k,l, Fc-squared, Fo-squared, sigma(Fo-squared) and status flag 
# 
data_I
_shelx_title ' SSMAXMAI_0m in P2(1)2(1)2(1)' 
_shelx_refln_list_code          4 
_shelx_F_calc_maximum      195.97 
_exptl_crystal_F_000       880.00 
_reflns_d_resolution_high  0.7482 
 
loop_ 
 _symmetry_equiv_pos_as_xyz 
 'x, y, z' 
 '-x+1/2, -y, z+1/2' 
 'x+1/2, -y+1/2, -z' 
 '-x, y+1/2, -z+1/2' 
 
_cell_length_a     8.3300 
_cell_length_b    14.3650 
_cell_length_c    15.6340 
_cell_angle_alpha  90.000 
_cell_angle_beta   90.000 
_cell_angle_gamma  90.000 
 
_shelx_F_squared_multiplier     1.000 
 
loop_ 
 _refln_index_h 
 _refln_index_k 
 _refln_index_l 
 _refln_F_squared_calc 
 _refln_F_squared_meas 
 _refln_F_squared_sigma 
 _refln_observed_status 
   2   0   0     1214.24     1286.35     62.65 o 
   4   0   0      215.62      219.15     10.06 o 
   6   0   0      692.99      685.70     26.52 o 
   8   0   0      874.63      794.11     31.58 o 
   1   1   0     7601.80     7444.09    173.43 o 
   2   1   0     1801.97     1661.01     44.91 o 
   3   1   0     1202.29     1466.94     51.00 o 
   4   1   0     1219.63     1252.34     62.62 o 
   5   1   0      591.69      472.58     13.24 o 
   6   1   0       55.25       55.50      4.12 o 
   7   1   0      835.50      769.60     23.61 o 
   8   1   0      155.19      153.89      8.75 o 
   9   1   0      328.29      353.50     25.91 o 
   0   2   0    27936.50    26876.07   1173.80 o 
   1   2   0     2877.84     2815.85     88.18 o 
   2   2   0     7254.21     7537.62    175.63 o 
   3   2   0     1843.75     1671.17     40.04 o 
   4   2   0     4253.01     4448.97    123.63 o 
   5   2   0       10.70        7.22      2.95 o 
   6   2   0     1436.31     1486.60     43.53 o 
   7   2   0      173.31      162.45      9.21 o 
   8   2   0     1767.70     1839.70     54.10 o 
   9   2   0      379.93      391.01     27.85 o 
  10   2   0      324.98      340.73     26.69 o 
   1   3   0     3347.42     3188.92     78.79 o 
   2   3   0     2377.08     2241.59     52.91 o 
   3   3   0       71.92       64.58      3.36 o 
   4   3   0     6079.19     6083.70    142.68 o 
   5   3   0        6.91        2.48      2.99 o 
   6   3   0     1244.11     1165.86     35.05 o 
   7   3   0       27.17       15.94      7.14 o 
   8   3   0      760.87      872.52     49.50 o 
   9   3   0      440.02      426.98     29.39 o 
  10   3   0       66.51       40.61     13.15 o 
   0   4   0     2034.05     2207.61     71.86 o 
   1   4   0     2331.71     2191.94     66.21 o 
   2   4   0      979.84      967.36     22.95 o 
   3   4   0     3105.37     2950.21     69.81 o 
   4   4   0      133.57      107.68      5.85 o 
   5   4   0      263.13      259.02     13.56 o 
   6   4   0      344.04      365.91     13.66 o 
   7   4   0      698.54      776.47     30.45 o 
   8   4   0      782.36      815.28     47.18 o 
   9   4   0      119.23      105.20     14.70 o 
  10   4   0       24.77       22.05     11.99 o 
   1   5   0     2195.41     2107.44     57.17 o 
   2   5   0     1856.97     1859.67     43.38 o 
   3   5   0      502.29      506.03     27.27 o 
   4   5   0     8702.12     8398.07    225.24 o 
   5   5   0      345.85      335.15     14.70 o 
   6   5   0     2752.34     2632.25     91.88 o 
   7   5   0      239.01      220.06     18.95 o 
   8   5   0       41.27       29.01     10.44 o 
   9   5   0      327.32      289.29     24.37 o 
  10   5   0        1.81        1.93     10.83 o 
   0   6   0      346.95      563.12     29.39 o 
   1   6   0     7225.61     6827.80    156.03 o 
   2   6   0      464.54      622.16     31.97 o 
   3   6   0     1682.55     1487.96     35.32 o 
   4   6   0     1633.74     1828.64     43.25 o 
   5   6   0      175.49      170.31      8.01 o 
   6   6   0      216.48      174.43     16.24 o 
   7   6   0       93.13      109.84     14.31 o 
   8   6   0        1.70        0.00      8.90 o 
   9   6   0       82.32       94.37     15.08 o 
  10   6   0       14.69        3.48     11.60 o 
   1   7   0     1906.35     1823.04     46.37 o 
   2   7   0     1931.59     1786.84     44.27 o 
   3   7   0     3527.94     3138.93     97.86 o 
   4   7   0     4286.90     4229.27    111.54 o 
   5   7   0     2303.53     2325.50     62.90 o 
   6   7   0      766.63      721.90     28.07 o 
   7   7   0      124.60      116.80     14.70 o 
   8   7   0       14.66        5.03     10.06 o 
   9   7   0       29.82        9.28     12.76 o 
  10   7   0       21.83       24.37     13.54 o 
   0   8   0      773.77      865.76     30.38 o 
   1   8   0       38.70       41.56      2.76 o 
   2   8   0     1985.19     1928.30     45.35 o 
   3   8   0      819.49      811.34     33.10 o 
   4   8   0      299.32      268.60     16.36 o 
   5   8   0      868.25      906.03     26.60 o 
   6   8   0       29.73       33.42      6.70 o 
   7   8   0       16.25       16.24     10.44 o 
   8   8   0       80.78       69.62     14.31 o 
   9   8   0        5.17        3.09     11.99 o 
  10   8   0       83.01       93.98     18.56 o 
   1   9   0        6.69       20.56      2.66 o 
   2   9   0      200.33      199.62      7.26 o 
   3   9   0     3875.91     3625.88     84.01 o 
   4   9   0      367.56      396.21     15.81 o 
   5   9   0     3433.95     3330.09    111.37 o 
   6   9   0      347.01      356.58     17.79 o 
   7   9   0      386.87      377.86     28.23 o 
   8   9   0        4.94       -6.19     11.22 o 
   9   9   0        6.37       -4.64     11.99 o 
   0  10   0       29.14       60.62      5.20 o 
   1  10   0      210.26      172.60      7.40 o 
   2  10   0     2559.12     2282.80     53.88 o 
   3  10   0     1243.50     1171.32     29.04 o 
   4  10   0       85.44       89.03      5.97 o 
   5  10   0        1.35        3.81      5.72 o 
   6  10   0       38.72       31.33      7.64 o 
   7  10   0      664.70      640.04     27.40 o 
   8  10   0      374.54      338.02     28.23 o 
   9  10   0       18.07       15.47     14.31 o 
   1  11   0      208.74      211.73      8.82 o 
   2  11   0       11.88        7.60      5.44 o 
   3  11   0     1231.06     1274.85     36.10 o 
   4  11   0      139.98      137.92     10.64 o 
   5  11   0     1630.37     1564.57     56.02 o 
   6  11   0      308.79      314.56     17.44 o 
   7  11   0      366.27      341.01     18.66 o 
   8  11   0       64.80       46.80     15.86 o 
   9  11   0        8.29        6.57     13.92 o 
   0  12   0     2339.50     2281.49    116.99 o 
   1  12   0     2794.01     2756.50     74.35 o 
   2  12   0      254.45      288.13     10.08 o 
   3  12   0      372.20      378.41     13.64 o 
   4  12   0        0.36       -5.60      5.60 o 
   5  12   0       12.60        4.56      7.49 o 
   6  12   0       15.51        5.04      7.93 o 
   7  12   0      581.85      508.92     24.11 o 
   8  12   0        1.01       -8.51     11.60 o 
   1  13   0      409.18      367.90     21.99 o 
   2  13   0      131.25      125.09      8.80 o 
   3  13   0       30.29       23.51      6.77 o 
   4  13   0        2.95        2.19      6.39 o 
   5  13   0      211.54      206.75     14.31 o 
   6  13   0      392.23      388.29     20.42 o 
   7  13   0        0.63       -4.64      8.59 o 
   8  13   0       38.70       50.67     16.63 o 
   0  14   0      104.08      107.31      9.64 o 
   1  14   0     2953.26     2836.56     76.95 o 
   2  14   0       36.27       38.04      5.42 o 
   3  14   0       14.59       18.85      6.87 o 
   4  14   0      553.58      532.72     23.95 o 
   5  14   0       24.93       24.37      8.70 o 
   6  14   0        6.34        6.60      8.88 o 
   7  14   0      132.65      133.11     14.50 o 
   1  15   0        2.42       10.94      5.68 o 
   2  15   0      140.39      150.91     11.80 o 
   3  15   0       72.42       86.63      9.94 o 
   4  15   0       33.65       30.95      8.74 o 
   5  15   0       25.08       18.36      8.59 o 
   6  15   0      225.86      250.61     17.68 o 
   0  16   0      190.09      165.92     16.24 o 
   1  16   0      460.26      461.76     17.06 o 
   2  16   0       12.93       24.35      8.26 o 
   3  16   0      212.14      225.23     19.34 o 
   4  16   0        2.15        1.25      7.87 o 
   5  16   0       30.72       28.25      9.80 o 
   6  16   0        4.36       17.33     10.07 o 
   1  17   0       65.95       40.22     11.60 o 
   2  17   0       11.80       10.79      7.92 o 
   3  17   0      142.56      165.53     13.57 o 
   4  17   0       65.81       64.17     10.87 o 
   5  17   0      132.78      128.77     13.65 o 
   1  18   0      127.47      138.46     16.24 o 
   2  18   0      153.30      172.42     20.88 o 
   3  18   0       15.72        8.10      9.01 o 
   1  19   0       79.48       79.67     13.92 o 
   1   0   1    38404.08    37532.74   1005.59 o 
   2   0   1      867.72     1074.57     39.97 o 
   3   0   1      170.19      224.11      7.65 o 
   4   0   1       65.53       55.34      3.84 o 
   5   0   1       55.16       56.47      5.11 o 
   6   0   1      119.82      105.57      5.62 o 
   7   0   1     1246.46     1131.91     29.92 o 
   8   0   1       18.93       13.95      4.75 o 
   9   0   1      670.80      733.94     24.77 o 
 -10   1   1        7.50       17.02     11.22 o 
  -9   1   1      241.64      253.41     15.41 o 
  -8   1   1      229.22      228.94     10.75 o 
  -7   1   1     1673.96     1689.51     43.36 o 
  -6   1   1     1003.88      929.32     24.12 o 
  -5   1   1      708.58      707.84     18.27 o 
  -4   1   1     2018.04     2102.38     64.01 o 
  -3   1   1      224.59      247.02      6.57 o 
  -2   1   1     4360.90     4402.54    113.57 o 
  -1   1   1     3671.34     3991.36     92.56 o 
   0   1   1      162.92      168.48      4.90 o 
   1   1   1     3565.80     3776.39    132.50 o 
   2   1   1     3979.56     4091.72    117.30 o 
   3   1   1      173.75      202.32      7.65 o 
   4   1   1     2476.02     2551.13     79.03 o 
   5   1   1      642.34      638.49     26.11 o 
   6   1   1      939.71      875.56     34.17 o 
   7   1   1     1700.71     1733.51     50.16 o 
   8   1   1      230.01      208.59     16.56 o 
   9   1   1      218.85      228.59     17.05 o 
  10   1   1        5.50        0.39     13.92 o 
 -10   2   1      294.41      314.05     25.91 o 
  -9   2   1      280.15      298.96     25.53 o 
  -8   2   1      127.16      139.22     11.20 o 
  -7   2   1     2848.80     2807.77     81.27 o 
  -6   2   1       15.29       21.50      3.36 o 
  -5   2   1       72.37       64.04      4.03 o 
  -4   2   1     2124.44     2235.97     61.53 o 
  -3   2   1     8559.73     8578.31    279.74 o 
  -2   2   1     2572.72     2524.37     88.05 o 
  -1   2   1     5247.24     5333.97    136.86 o 
   0   2   1    17578.46    17700.77    403.32 o 
   1   2   1     5116.18     5167.24    140.36 o 
   2   2   1     2876.32     2799.97     63.77 o 
   3   2   1     8716.33     8743.73    239.30 o 
   4   2   1     2024.10     2190.98     62.37 o 
   5   2   1       95.36       91.70      5.33 o 
   6   2   1       24.64       25.84      4.21 o 
   7   2   1     2866.82     2892.27     70.58 o 
   8   2   1      131.77      148.08     10.68 o 
   9   2   1      331.77      382.58     18.99 o 
 -10   3   1      114.63      138.07     17.40 o 
  -9   3   1      257.24      251.00     22.05 o 
  -8   3   1      333.23      357.75     25.53 o 
  -7   3   1     2844.99     2858.14     98.03 o 
  -6   3   1      542.59      569.99     21.28 o 
  -5   3   1     1189.05     1122.19     29.91 o 
  -4   3   1      175.81      158.79     14.35 o 
  -3   3   1     9303.43     9394.33    256.78 o 
  -2   3   1      491.67      547.18     18.11 o 
  -1   3   1     1140.38     1220.97     33.32 o 
   0   3   1     1496.61     1373.69     36.22 o 
   1   3   1     1194.49     1293.83     26.60 o 
   2   3   1      435.30      496.99     12.92 o 
   3   3   1     9595.03     9787.03    224.30 o 
   4   3   1      181.16      179.10      7.22 o 
   5   3   1     1039.82      961.65     30.95 o 
   6   3   1      478.79      502.82     17.70 o 
   7   3   1     2783.36     2773.19     80.23 o 
   8   3   1      365.69      347.68     14.32 o 
   9   3   1      231.72      246.29     15.95 o 
  10   3   1       94.74       87.02     15.86 o 
 -10   4   1      240.42      268.41     25.53 o 
  -9   4   1       13.91        7.74      9.67 o 
  -8   4   1      772.70      757.27     44.48 o 
  -7   4   1     1445.38     1432.14     53.05 o 
  -6   4   1      287.22      306.38     11.29 o 
  -5   4   1      548.73      512.89     16.55 o 
  -4   4   1      754.01      789.60     23.09 o 
  -3   4   1      716.04      727.64     20.85 o 
  -2   4   1     1138.77     1031.30     31.47 o 
  -1   4   1     1248.22     1196.00     30.80 o 
   0   4   1      278.05      302.18      8.89 o 
   1   4   1     1158.82     1124.94     24.39 o 
   2   4   1     1305.89     1205.60     24.35 o 
   3   4   1      724.19      709.14     21.15 o 
   4   4   1      757.19      782.80     20.10 o 
   5   4   1      603.05      540.19     17.23 o 
   6   4   1      259.43      262.23     20.60 o 
   7   4   1     1520.46     1467.21     53.87 o 
   8   4   1      765.97      760.14     31.85 o 
   9   4   1       13.01        1.55      9.28 o 
  10   4   1      271.05      321.78     25.91 o 
 -10   5   1      160.50      175.97     20.88 o 
  -9   5   1       10.07        3.87     10.44 o 
  -8   5   1        6.90       11.99      9.67 o 
  -7   5   1      657.10      628.48     35.97 o 
  -6   5   1       58.80       56.90      6.57 o 
  -5   5   1     2896.64     2741.76     74.52 o 
  -4   5   1       43.02       43.10      4.90 o 
  -3   5   1     5918.43     5931.21    184.08 o 
  -2   5   1     1097.05     1142.03     29.88 o 
  -1   5   1     6491.40     6229.81    164.43 o 
   0   5   1     2233.09     2171.93     57.37 o 
   1   5   1     6640.94     6421.72    144.61 o 
   2   5   1     1020.93     1084.94     23.80 o 
   3   5   1     5931.92     5928.94    122.43 o 
   4   5   1       31.58       33.18      4.03 o 
   5   5   1     2806.42     2672.09     76.80 o 
   6   5   1       62.16       59.32      7.93 o 
   7   5   1      580.94      561.00     25.42 o 
   8   5   1        7.84        2.71      8.51 o 
   9   5   1        6.05        6.19      9.67 o 
  10   5   1      141.59      189.12     21.66 o 
 -10   6   1      218.12      227.41     23.59 o 
  -9   6   1       13.50       -2.71     11.22 o 
  -8   6   1      219.17      195.70     19.72 o 
  -7   6   1       36.07       31.71     10.06 o 
  -6   6   1       72.60       67.74      5.64 o 
  -5   6   1      662.50      640.47     20.03 o 
  -4   6   1     1566.12     1491.83     53.81 o 
  -3   6   1     1866.56     2030.75     61.87 o 
  -2   6   1     2628.75     2722.57     68.33 o 
  -1   6   1     1181.20     1325.69    156.25 o 
   0   6   1     2392.27     2305.37     60.48 o 
   1   6   1     1298.47     1245.12     43.20 o 
   2   6   1     2800.35     2750.95     63.25 o 
   3   6   1     1778.07     1897.89     45.87 o 
   4   6   1     1606.83     1542.70     32.93 o 
   5   6   1      669.53      643.10     17.52 o 
   6   6   1       71.56       64.98     10.44 o 
   7   6   1       58.68       55.31     10.83 o 
   8   6   1      201.65      175.20     19.34 o 
   9   6   1       17.13        9.28     11.22 o 
  10   6   1      253.51      238.63     23.59 o 
 -10   7   1       40.13       28.62     15.08 o 
  -9   7   1       11.75       13.92     13.15 o 
  -8   7   1       37.08       29.01     11.99 o 
  -7   7   1      125.12      139.62     15.86 o 
  -6   7   1      545.14      508.81     27.46 o 
  -5   7   1     2104.64     2053.76     49.15 o 
  -4   7   1     1463.44     1534.89     40.58 o 
  -3   7   1     1597.26     1492.51     60.51 o 
  -2   7   1     2319.85     2343.58     69.50 o 
  -1   7   1      402.80      376.06     10.44 o 
   0   7   1        9.92        8.89      1.63 o 
   1   7   1      417.08      399.65     10.46 o 
   2   7   1     2188.54     2246.83     53.41 o 
   3   7   1     1674.10     1495.38     84.91 o 
   4   7   1     1395.45     1477.76     60.85 o 
   5   7   1     2135.58     2103.07     70.48 o 
   6   7   1      558.55      495.05     31.71 o 
   7   7   1       91.68      107.90     14.31 o 
   8   7   1       41.27       40.22     11.99 o 
   9   7   1        8.02        2.32     11.99 o 
  10   7   1       36.92       33.65     13.92 o 
 -10   8   1        3.64        0.77     13.15 o 
  -9   8   1      322.69      301.28     27.07 o 
  -8   8   1       31.35        8.51     11.60 o 
  -7   8   1      100.71       96.98      9.64 o 
  -6   8   1      130.71      137.92     10.46 o 
  -5   8   1      437.03      407.98     18.11 o 
  -4   8   1     1696.59     1638.49     39.30 o 
  -3   8   1     1287.92     1194.14     28.68 o 
  -2   8   1     2001.21     1914.43     44.56 o 
  -1   8   1      699.61      650.73     16.69 o 
   0   8   1      404.05      503.08     13.23 o 
   1   8   1      541.08      491.75     14.36 o 
   2   8   1     1981.49     1854.66     52.65 o 
   3   8   1     1253.05     1154.80     33.33 o 
   4   8   1     1676.61     1634.84     45.11 o 
   5   8   1      418.31      411.82     14.44 o 
   6   8   1      129.58      149.67     16.24 o 
   7   8   1      104.23      113.32     14.70 o 
   8   8   1       39.69       36.36     12.38 o 
   9   8   1      331.88      332.61     27.46 o 
  10   8   1       10.37       -3.09     11.99 o 
  -9   9   1       76.40       76.58     17.02 o 
  -8   9   1       28.74        9.67     13.54 o 
  -7   9   1      140.34      134.93     11.17 o 
  -6   9   1     1280.07     1277.22     46.34 o 
  -5   9   1      222.17      222.66     12.82 o 
  -4   9   1     1829.35     1764.58     42.33 o 
  -3   9   1      430.56      430.09     12.48 o 
  -2   9   1     1956.67     1787.04     42.00 o 
  -1   9   1       39.34       41.52      3.13 o 
   0   9   1      140.87      123.54      5.09 o 
   1   9   1       22.41       22.30      2.67 o 
   2   9   1     1897.67     1736.88     41.89 o 
   3   9   1      449.98      441.55     12.42 o 
   4   9   1     1844.59     1762.30     48.74 o 
   5   9   1      211.87      201.00      9.71 o 
   6   9   1     1289.55     1266.92     46.34 o 
   7   9   1      122.39      103.65     15.47 o 
   8   9   1       46.70       50.67     14.31 o 
   9   9   1       87.59       86.25     17.40 o 
  -9  10   1      203.72      213.10     23.59 o 
  -8  10   1      214.44      226.64     23.59 o 
  -7  10   1      460.08      498.54     23.01 o 
  -6  10   1      388.40      363.41     17.68 o 
  -5  10   1       57.20       59.49      7.92 o 
  -4  10   1      838.26      764.74     35.77 o 
  -3  10   1      694.40      671.90     21.44 o 
  -2  10   1      527.42      493.23     13.93 o 
  -1  10   1      238.37      210.77      7.16 o 
   0  10   1      230.10      215.12      7.40 o 
   1  10   1      207.83      173.37      6.92 o 
   2  10   1      533.90      501.63     13.97 o 
   3  10   1      636.42      613.11     19.69 o 
   4  10   1      937.79      912.10     25.78 o 
   5  10   1       59.46       67.00      8.19 o 
   6  10   1      331.74      310.44     17.29 o 
   7  10   1      481.32      486.54     34.42 o 
   8  10   1      218.62      226.25     23.21 o 
   9  10   1      178.31      170.56     21.66 o 
  -9  11   1       59.71       56.85     16.63 o 
  -8  11   1       32.41       23.59     13.92 o 
  -7  11   1       24.42       21.24      8.43 o 
  -6  11   1     1463.33     1472.24     54.37 o 
  -5  11   1      455.45      477.00     21.56 o 
  -4  11   1      508.71      449.79     19.21 o 
  -3  11   1      531.20      487.23     14.20 o 
  -2  11   1     1137.37     1009.22     26.33 o 
  -1  11   1      318.01      337.21     11.50 o 
   0  11   1       85.29       88.35      4.82 o 
   1  11   1      303.28      309.49     12.00 o 
   2  11   1     1140.81     1078.28     26.48 o 
   3  11   1      540.66      509.81     16.57 o 
   4  11   1      438.41      400.04     14.67 o 
   5  11   1      463.44      471.95     21.52 o 
   6  11   1     1542.22     1525.37     54.65 o 
   7  11   1       34.52       39.06     14.31 o 
   8  11   1       39.76       36.36     14.70 o 
   9  11   1       59.56       55.31     17.79 o 
  -8  12   1      141.42      157.80     21.66 o 
  -7  12   1       18.29        0.54      8.04 o 
  -6  12   1      392.67      390.44     19.99 o 
  -5  12   1       45.08       47.87      8.61 o 
  -4  12   1      195.99      187.08     12.61 o 
  -3  12   1       54.95       62.00      7.60 o 
  -2  12   1     1239.53     1149.12     35.21 o 
  -1  12   1     1503.37     1512.58     37.31 o 
   0  12   1     2528.55     2490.28     59.17 o 
   1  12   1     1500.57     1517.75     37.30 o 
   2  12   1     1213.91     1136.35     32.83 o 
   3  12   1       46.97       45.13      5.16 o 
   4  12   1      210.43      210.67     13.16 o 
   5  12   1       50.80       47.22      8.43 o 
   6  12   1      379.33      398.72     20.42 o 
   7  12   1       15.63       11.99     12.38 o 
   8  12   1      127.46      136.52     20.50 o 
  -8  13   1       88.30       86.63     18.18 o 
  -7  13   1       76.28       72.34     11.01 o 
  -6  13   1      127.42      136.18     12.54 o 
  -5  13   1      509.10      539.98     24.50 o 
  -4  13   1        5.61        3.50      6.60 o 
  -3  13   1       44.17       29.34      6.60 o 
  -2  13   1      369.17      370.65     13.84 o 
  -1  13   1      146.60      154.39      7.44 o 
   0  13   1     1309.90     1338.38     33.65 o 
   1  13   1      138.33      131.73      6.90 o 
   2  13   1      401.29      397.85     14.05 o 
   3  13   1       13.20        4.52      4.37 o 
   4  13   1       15.37        3.26     10.83 o 
   5  13   1      543.96      535.53     24.22 o 
   6  13   1      144.53      150.20     13.24 o 
   7  13   1       63.60       65.36     15.86 o 
   8  13   1       85.31       70.78     17.79 o 
  -7  14   1       19.27       21.39      9.91 o 
  -6  14   1       66.47       72.51     11.05 o 
  -5  14   1       34.29       30.36      8.70 o 
  -4  14   1       20.10       17.18      7.74 o 
  -3  14   1       90.66       73.29      8.98 o 
  -2  14   1      556.57      524.31     22.46 o 
  -1  14   1       46.12       55.65      5.44 o 
   0  14   1     2020.20     1957.06     47.83 o 
   1  14   1       39.17       39.34      8.50 o 
   2  14   1      533.21      508.21     17.73 o 
   3  14   1       74.33       60.19     10.25 o 
   4  14   1       12.06        7.59      7.43 o 
   5  14   1       23.98       26.12      8.36 o 
   6  14   1       69.48       92.22     15.86 o 
   7  14   1       21.76       24.75     15.08 o 
  -6  15   1      126.80      132.54     13.71 o 
  -5  15   1      157.22      142.70     13.05 o 
  -4  15   1       54.45       56.91      9.74 o 
  -3  15   1      108.51      107.10     10.74 o 
  -2  15   1      233.42      218.02     14.03 o 
  -1  15   1      182.36      170.67     11.09 o 
   0  15   1       60.10       66.27      6.61 o 
   1  15   1      176.83      168.50     10.00 o 
   2  15   1      241.86      217.48     10.64 o 
   3  15   1      111.75      120.16     10.95 o 
   4  15   1       55.06       44.84      9.41 o 
   5  15   1      168.50      168.77     13.54 o 
   6  15   1      129.14      141.70     13.99 o 
  -6  16   1       96.67      108.25     22.24 o 
  -5  16   1       15.44       12.57      9.30 o 
  -4  16   1        8.84        1.36      8.31 o 
  -3  16   1        4.61       -0.41     20.11 o 
  -2  16   1      263.42      278.60     16.23 o 
  -1  16   1      110.98      110.06     10.59 o 
   0  16   1      171.85      198.75     12.44 o 
   1  16   1      129.24      122.98      8.51 o 
   2  16   1      257.86      257.43     15.89 o 
   3  16   1        5.17        2.97      7.62 o 
   4  16   1        9.12        4.25      7.92 o 
   5  16   1       22.63       15.79      8.98 o 
   6  16   1      104.48      128.55     13.71 o 
  -5  17   1       22.44       22.36     14.89 o 
  -4  17   1      120.18      138.77     13.44 o 
  -3  17   1      112.41      110.01     11.88 o 
  -2  17   1      145.13      163.64     17.98 o 
  -1  17   1       17.23       17.79     10.83 o 
   0  17   1      162.80      177.45     12.44 o 
   1  17   1       12.25       14.20      6.12 o 
   2  17   1      144.61      146.64     12.88 o 
   3  17   1      108.15       94.05     11.52 o 
   4  17   1      125.38      159.80     27.07 o 
   5  17   1       26.67       20.48      9.68 o 
  -3  18   1       61.30       73.48     11.12 o 
  -2  18   1       32.81       34.03     12.76 o 
  -1  18   1      216.03      232.44     20.50 o 
   0  18   1       90.31       85.86     14.31 o 
   1  18   1      226.86      234.37     20.50 o 
   2  18   1       29.88       41.90      9.93 o 
   3  18   1       65.99       72.00     10.95 o 
  -1  19   1       13.96       11.99     11.60 o 
   0   0   2    29585.82    33127.21   1582.61 o 
   1   0   2      542.44      667.22     18.45 o 
   2   0   2       63.68       56.63      2.64 o 
   3   0   2      391.06      445.13     13.21 o 
   4   0   2      290.98      314.91     13.24 o 
   5   0   2      669.15      593.91     23.10 o 
   6   0   2       23.55       17.81      4.79 o 
   7   0   2      966.68      907.90     28.41 o 
   8   0   2        1.78       -2.37      4.22 o 
   9   0   2       41.60       39.26      8.26 o 
  10   0   2      343.67      390.24     28.62 o 
 -10   1   2      395.62      430.46     31.71 o 
  -9   1   2       10.96        2.89      7.01 o 
  -8   1   2      584.94      593.45     20.97 o 
  -7   1   2      567.55      523.82     17.70 o 
  -6   1   2      647.09      619.00     20.15 o 
  -5   1   2     2016.67     1893.58     68.64 o 
  -4   1   2      112.28      116.63      4.94 o 
  -3   1   2     1331.54     1240.44     33.91 o 
  -2   1   2    11356.33    11626.18    305.23 o 
  -1   1   2     2918.65     3037.74    199.13 o 
   0   1   2    20716.42    22956.63    614.63 o 
   1   1   2     2675.04     2877.97     79.51 o 
   2   1   2    11052.42    11255.45    305.34 o 
   3   1   2     1266.53     1218.95     43.34 o 
   4   1   2       92.97       89.35      5.16 o 
   5   1   2     2148.64     2024.49     56.26 o 
   6   1   2      674.62      644.43     25.14 o 
   7   1   2      486.02      479.71     29.20 o 
   8   1   2      592.36      643.92     32.35 o 
   9   1   2        7.55        0.43      5.43 o 
  10   1   2      385.57      484.61     33.65 o 
 -10   2   2       91.57      121.83     17.02 o 
  -9   2   2      368.89      360.84     27.85 o 
  -8   2   2      143.16      146.00     11.21 o 
  -7   2   2      571.93      554.22     19.10 o 
  -6   2   2      959.28     1013.46     30.28 o 
  -5   2   2       63.56       68.33      3.84 o 
  -4   2   2     2339.87     2231.41     59.31 o 
  -3   2   2     1474.14     1700.92     46.03 o 
  -2   2   2       85.97       94.47      3.64 o 
  -1   2   2     8415.79     9395.37    589.22 o 
   0   2   2    11951.15    12889.59    343.85 o 
   1   2   2     8002.66     8691.94    304.93 o 
   2   2   2       91.81      107.98      5.56 o 
   3   2   2     1393.38     1667.57     47.63 o 
   4   2   2     2209.25     2108.57     61.33 o 
   5   2   2       63.86       67.94      6.23 o 
   6   2   2      974.33      993.58     30.50 o 
   7   2   2      584.62      590.19     30.94 o 
   8   2   2      153.31      156.35      9.50 o 
   9   2   2      393.96      401.49     16.04 o 
  10   2   2      101.23      113.32     18.56 o 
 -10   3   2      214.22      178.68     19.72 o 
  -9   3   2      134.51      143.10     17.02 o 
  -8   3   2      318.95      341.03     17.36 o 
  -7   3   2       36.75       36.53      9.09 o 
  -6   3   2     1167.17     1128.02     32.65 o 
  -5   3   2     1302.26     1298.40     31.30 o 
  -4   3   2     3223.35     3065.54     73.85 o 
  -3   3   2     6962.23     7204.97    191.68 o 
  -2   3   2     4597.69     4805.23    197.83 o 
  -1   3   2     4332.91     4490.52    123.76 o 
   0   3   2     3480.67     3364.32     82.00 o 
   1   3   2     4624.82     4931.01     98.35 o 
   2   3   2     4736.65     4696.73    161.35 o 
   3   3   2     6885.31     7117.64    197.91 o 
   4   3   2     3320.73     3200.83     87.52 o 
   5   3   2     1244.71     1226.93     37.12 o 
   6   3   2     1080.21     1040.79     32.65 o 
   7   3   2       62.34       53.78      7.90 o 
   8   3   2      339.22      327.15     17.87 o 
   9   3   2      123.72      137.41     12.44 o 
  10   3   2      210.96      173.73     14.65 o 
 -10   4   2       26.71       16.24     13.15 o 
  -9   4   2      349.24      325.65     27.85 o 
  -8   4   2      444.23      406.48     29.39 o 
  -7   4   2      482.84      495.05     29.78 o 
  -6   4   2      512.70      481.02     15.41 o 
  -5   4   2      293.19      305.71     10.27 o 
  -4   4   2     2790.74     2735.60     74.85 o 
  -3   4   2      235.39      244.07      8.06 o 
  -2   4   2     2143.26     2222.19     57.52 o 
  -1   4   2     2263.14     2301.04     53.57 o 
   0   4   2     2386.29     2534.55     58.36 o 
   1   4   2     2311.49     2336.27     48.40 o 
   2   4   2     2213.79     2198.72     60.42 o 
   3   4   2      274.75      273.80     22.05 o 
   4   4   2     2795.15     2768.92     77.47 o 
   5   4   2      275.72      288.05     15.84 o 
   6   4   2      512.93      467.13     21.05 o 
   7   4   2      439.60      424.18     20.91 o 
   8   4   2      471.90      458.91     21.73 o 
   9   4   2      407.76      423.07     21.04 o 
  10   4   2       33.49       15.86     11.99 o 
 -10   5   2       31.50       28.23     13.15 o 
  -9   5   2      207.35      205.37     21.66 o 
  -8   5   2      195.65      178.68     19.72 o 
  -7   5   2       12.25       15.18      6.15 o 
  -6   5   2      856.89      823.76     25.22 o 
  -5   5   2      449.47      492.68     13.42 o 
  -4   5   2     1091.59     1044.57     35.97 o 
  -3   5   2     3710.60     3787.22     99.37 o 
  -2   5   2     1649.84     1572.50     38.82 o 
  -1   5   2     1918.45     1972.11     45.05 o 
   0   5   2     3275.05     3162.67     82.98 o 
   1   5   2     1811.48     1870.16     51.73 o 
   2   5   2     1793.40     1748.94     39.17 o 
   3   5   2     3716.86     3794.18    102.80 o 
   4   5   2      967.02      999.89     30.17 o 
   5   5   2      449.86      456.54     20.64 o 
   6   5   2      808.61      829.30     32.67 o 
   7   5   2        4.93        0.32      6.32 o 
   8   5   2      205.29      213.04     14.61 o 
   9   5   2      203.67      212.33     21.27 o 
  10   5   2       33.96       22.05     12.38 o 
 -10   6   2      117.65      142.71     19.72 o 
  -9   6   2      244.88      218.13     23.21 o 
  -8   6   2       91.03       84.70     14.31 o 
  -7   6   2      362.32      346.23     16.30 o 
  -6   6   2      875.46      825.40     24.80 o 
  -5   6   2      859.46      853.14     25.47 o 
  -4   6   2     3517.66     3308.32    117.79 o 
  -3   6   2     2655.10     2535.33     60.59 o 
  -2   6   2     2709.51     2609.70     69.23 o 
  -1   6   2     2526.92     2368.72     54.71 o 
   0   6   2     1212.19     1276.16     34.57 o 
   1   6   2     2368.72     2259.00     53.70 o 
   2   6   2     2733.38     2651.62     70.93 o 
   3   6   2     2765.00     2703.73     71.62 o 
   4   6   2     3593.75     3466.22     92.40 o 
   5   6   2      806.81      805.77     32.54 o 
   6   6   2      820.20      762.28     31.99 o 
   7   6   2      353.63      322.15     17.84 o 
   8   6   2       91.63       83.07     10.40 o 
   9   6   2      261.89      251.78     22.43 o 
  10   6   2      120.65       92.43     17.40 o 
 -10   7   2       13.46       16.63     13.15 o 
  -9   7   2       56.69       33.65     15.08 o 
  -8   7   2        6.56      -10.06     10.06 o 
  -7   7   2      112.60      122.39     10.40 o 
  -6   7   2      153.19      158.47     10.57 o 
  -5   7   2      124.48      110.83      9.86 o 
  -4   7   2      954.60      993.45     25.63 o 
  -3   7   2     1048.87      998.38     31.27 o 
  -2   7   2     1245.72     1372.47     35.73 o 
  -1   7   2      268.71      266.80      9.49 o 
   0   7   2       22.93       15.88      2.26 o 
   1   7   2      260.66      242.28      7.50 o 
   2   7   2     1152.46     1277.25     33.16 o 
   3   7   2     1018.18      955.64     36.94 o 
   4   7   2     1027.40     1102.69     26.40 o 
   5   7   2      142.33      115.45      8.75 o 
   6   7   2      115.43      129.66     10.74 o 
   7   7   2      131.90      129.18     15.08 o 
   8   7   2        4.29        6.57      9.67 o 
   9   7   2       52.81       66.14     13.92 o 
  10   7   2        7.84        6.96     12.38 o 
 -10   8   2      169.51      170.95     22.05 o 
  -9   8   2       65.67       96.30     17.40 o 
  -8   8   2      744.04      762.30     46.02 o 
  -7   8   2      177.62      156.49     16.05 o 
  -6   8   2      333.29      333.47     18.18 o 
  -5   8   2     1164.40     1129.74     33.93 o 
  -4   8   2      272.55      267.67     10.70 o 
  -3   8   2     3956.49     3770.45     86.63 o 
  -2   8   2     2474.53     2371.36     62.10 o 
  -1   8   2      431.80      396.19     14.33 o 
   0   8   2      207.58      157.67      6.99 o 
   1   8   2      364.67      335.50     10.11 o 
   2   8   2     2433.35     2314.08     54.72 o 
   3   8   2     3858.16     3743.90    102.41 o 
   4   8   2      238.93      263.68     14.75 o 
   5   8   2     1181.81     1167.21     34.18 o 
   6   8   2      346.38      342.89     16.19 o 
   7   8   2      196.48      201.11     19.34 o 
   8   8   2      765.44      720.14     45.25 o 
   9   8   2       72.40       80.45     15.47 o 
  10   8   2      143.06      183.71     21.66 o 
  -9   9   2       25.69       23.59     14.31 o 
  -8   9   2       64.41       42.16     14.31 o 
  -7   9   2      350.50      347.22     29.59 o 
  -6   9   2        4.81        4.09      5.84 o 
  -5   9   2      739.10      717.29     27.68 o 
  -4   9   2      848.05      854.85     26.21 o 
  -3   9   2      363.69      322.42     11.95 o 
  -2   9   2     1623.67     1521.03     41.09 o 
  -1   9   2      272.81      261.29      7.99 o 
   0   9   2        3.58        7.55      2.02 o 
   1   9   2      239.03      222.00      7.75 o 
   2   9   2     1598.32     1481.35     41.39 o 
   3   9   2      385.35      363.42     12.26 o 
   4   9   2      859.18      843.48     25.42 o 
   5   9   2      725.95      685.00     21.86 o 
   6   9   2        9.08        0.77      8.51 o 
   7   9   2      406.66      397.20     27.85 o 
   8   9   2       58.23       66.52     14.31 o 
   9   9   2       23.55       32.87     14.70 o 
  -9  10   2       18.32       18.56     14.31 o 
  -8  10   2      267.63      289.81     17.79 o 
  -7  10   2      207.87      210.06     14.15 o 
  -6  10   2      358.90      354.48     18.11 o 
  -5  10   2      801.84      787.99     31.91 o 
  -4  10   2       16.40       17.73      4.76 o 
  -3  10   2     1370.54     1216.58     31.36 o 
  -2  10   2     1066.41     1021.27     29.20 o 
  -1  10   2       79.32       77.29      6.12 o 
   0  10   2      388.08      319.05     11.19 o 
   1  10   2       69.73       61.56      4.02 o 
   2  10   2     1045.57     1030.87     25.83 o 
   3  10   2     1444.58     1355.29     36.25 o 
   4  10   2       10.03       12.73      5.01 o 
   5  10   2      848.88      859.27     25.70 o 
   6  10   2      380.55      387.53     27.85 o 
   7  10   2      179.69      174.43     20.50 o 
   8  10   2      260.31      235.92     24.75 o 
   9  10   2       21.92       28.62     15.08 o 
  -9  11   2      120.26      109.84     20.88 o 
  -8  11   2       35.50       24.49     16.24 o 
  -7  11   2      198.10      197.34     14.40 o 
  -6  11   2       98.90      104.22     11.41 o 
  -5  11   2      649.67      695.31     27.79 o 
  -4  11   2      195.97      181.46     13.92 o 
  -3  11   2      297.81      271.45     19.06 o 
  -2  11   2      650.52      626.94     18.92 o 
  -1  11   2      200.09      200.47      7.60 o 
   0  11   2     1089.92     1038.29     29.92 o 
   1  11   2      207.46      178.18      8.82 o 
   2  11   2      624.49      596.81     19.17 o 
   3  11   2      221.72      216.07     10.08 o 
   4  11   2      206.20      205.02      9.62 o 
   5  11   2      680.37      652.25     27.68 o 
   6  11   2      107.41      114.48     16.63 o 
   7  11   2      200.85      184.10     21.66 o 
   8  11   2       17.62       23.59     13.54 o 
   9  11   2      127.87      121.83     19.72 o 
  -8  12   2      214.78      223.24     16.13 o 
  -7  12   2       70.91       55.49     10.04 o 
  -6  12   2       49.19       52.21      9.41 o 
  -5  12   2      629.29      651.88     26.97 o 
  -4  12   2       51.12       42.34      7.64 o 
  -3  12   2      486.24      484.80     21.56 o 
  -2  12   2      212.98      212.96     14.53 o 
  -1  12   2      546.01      606.23     44.32 o 
   0  12   2     1407.36     1285.40     41.31 o 
   1  12   2      541.46      604.41     62.70 o 
   2  12   2      195.29      173.93     10.87 o 
   3  12   2      532.97      525.83     17.52 o 
   4  12   2       65.57       80.10     10.20 o 
   5  12   2      624.98      598.28     26.54 o 
   6  12   2       40.28       55.31     15.47 o 
   7  12   2       72.67       49.50     14.70 o 
   8  12   2      196.12      204.59     23.98 o 
  -8  13   2       14.24       16.00      9.56 o 
  -7  13   2       80.88       83.83     14.31 o 
  -6  13   2      346.94      364.49     42.35 o 
  -5  13   2        9.98       20.87      8.18 o 
  -4  13   2      431.77      400.79     19.76 o 
  -3  13   2        7.19        6.26      6.15 o 
  -2  13   2       38.20       50.33     10.06 o 
  -1  13   2     1583.02     1508.04     38.02 o 
   0  13   2       43.40       62.90      5.10 o 
   1  13   2     1618.93     1568.73     43.47 o 
   2  13   2       30.81       32.27      5.80 o 
   3  13   2       20.36       17.04      4.94 o 
   4  13   2      464.25      432.48     20.21 o 
   5  13   2       18.45       21.15      7.92 o 
   6  13   2      345.16      370.51     20.10 o 
   7  13   2       82.69       89.34     17.40 o 
   8  13   2       10.65        9.28     14.31 o 
  -7  14   2       12.06       24.56      9.83 o 
  -6  14   2      151.61      156.05     13.64 o 
  -5  14   2       41.54       22.15      8.91 o 
  -4  14   2      160.28      178.35     13.27 o 
  -3  14   2       45.62       50.67      8.26 o 
  -2  14   2      102.82      106.99     10.64 o 
  -1  14   2      437.30      426.86     13.42 o 
   0  14   2      246.91      230.65     11.67 o 
   1  14   2      425.07      406.31     15.31 o 
   2  14   2       92.87       84.44     11.24 o 
   3  14   2       45.56       54.70      6.32 o 
   4  14   2      126.78      128.86     11.84 o 
   5  14   2       40.10       30.61      8.98 o 
   6  14   2      173.03      158.58     13.92 o 
   7  14   2        9.08        4.64     13.54 o 
  -6  15   2      185.60      199.23     16.44 o 
  -5  15   2       43.46       25.22     10.44 o 
  -4  15   2      224.30      241.62     24.37 o 
  -3  15   2      315.92      302.80     17.01 o 
  -2  15   2      330.52      325.67     17.08 o 
  -1  15   2      489.05      515.39     18.98 o 
   0  15   2       83.79       80.25      9.25 o 
   1  15   2      496.49      516.26     18.02 o 
   2  15   2      310.27      322.97     13.68 o 
   3  15   2      313.80      285.77     16.62 o 
   4  15   2      269.37      248.23     16.07 o 
   5  15   2       44.39       39.55     10.12 o 
   6  15   2      166.44      175.20     22.82 o 
  -6  16   2       21.53       12.78     11.60 o 
  -5  16   2        4.47       -5.25      8.61 o 
  -4  16   2       37.83       39.65      9.41 o 
  -3  16   2      100.13      114.68     12.00 o 
  -2  16   2       42.03       36.46      8.59 o 
  -1  16   2       81.54       74.64     12.38 o 
   0  16   2       24.99       36.98      6.24 o 
   1  16   2       60.07       53.72      6.84 o 
   2  16   2       44.09       44.58      6.82 o 
   3  16   2      116.14      133.66     12.16 o 
   4  16   2       32.59       36.24      9.41 o 
   5  16   2        9.34        9.40      8.81 o 
   6  16   2       29.71        4.64     14.31 o 
  -5  17   2      112.85      117.59     13.52 o 
  -4  17   2       73.73       88.96     11.71 o 
  -3  17   2      169.54      177.42     14.10 o 
  -2  17   2      207.29      202.27     19.34 o 
  -1  17   2      286.55      295.87     22.82 o 
   0  17   2       41.10       64.59     12.38 o 
   1  17   2      279.79      285.86     13.37 o 
   2  17   2      215.36      204.02     14.92 o 
   3  17   2      173.33      182.00     24.37 o 
   4  17   2       77.68       79.21     11.71 o 
   5  17   2      114.68      106.49     13.24 o 
  -3  18   2       67.84       85.49     11.40 o 
  -2  18   2       37.12       29.78     11.99 o 
  -1  18   2       13.51       24.37     12.38 o 
   0  18   2      282.65      349.63     25.53 o 
   1  18   2       16.88       27.07     10.83 o 
   2  18   2       46.22       40.92      9.76 o 
   3  18   2       76.11       90.69     11.89 o 
  -1  19   2       37.82       37.13     13.54 o 
   0  19   2       40.30       46.02     13.15 o 
   1   0   3     4279.30     4344.49    116.60 o 
   2   0   3      834.44     1042.02     28.76 o 
   3   0   3        2.20        4.97      1.40 o 
   4   0   3    13061.40    12842.62    342.49 o 
   5   0   3     1879.05     1945.05     68.22 o 
   6   0   3     3599.92     3478.88    120.32 o 
   7   0   3       18.64       18.18     13.34 o 
   8   0   3       15.44       13.63      5.02 o 
   9   0   3        0.78       -6.65      6.65 o 
  10   0   3       28.01       24.89      9.11 o 
 -10   1   3      133.87      126.08     17.40 o 
  -9   1   3      348.39      342.28     18.70 o 
  -8   1   3       69.72       69.50     14.89 o 
  -7   1   3      764.33      743.02     24.91 o 
  -6   1   3      500.47      485.17     19.48 o 
  -5   1   3      303.12      323.16     10.68 o 
  -4   1   3     1844.86     1725.09     49.03 o 
  -3   1   3     1633.77     1678.95     43.70 o 
  -2   1   3     4606.71     4643.77    125.29 o 
  -1   1   3    11187.20    12294.08    412.40 o 
   0   1   3     1950.04     2205.04     59.68 o 
   1   1   3    12293.35    13164.47    342.37 o 
   2   1   3     4681.05     4706.98    125.36 o 
   3   1   3     1451.60     1503.85     43.59 o 
   4   1   3     1961.07     1872.01     62.62 o 
   5   1   3      279.30      276.23     26.88 o 
   6   1   3      437.20      434.55     22.63 o 
   7   1   3      843.78      837.03     45.64 o 
   8   1   3       64.79       75.46      8.92 o 
   9   1   3      357.61      362.24     31.33 o 
  10   1   3      144.18      130.34     20.11 o 
 -10   2   3       61.98       64.20     14.70 o 
  -9   2   3       17.61       13.27      7.70 o 
  -8   2   3       52.32       61.94      8.43 o 
  -7   2   3      420.48      419.33     15.02 o 
  -6   2   3     1452.47     1405.53     49.61 o 
  -5   2   3     1474.63     1357.73     36.95 o 
  -4   2   3     2536.04     2426.99     63.23 o 
  -3   2   3     1105.65     1114.50     32.81 o 
  -2   2   3     7197.58     7417.01    238.15 o 
  -1   2   3     5156.45     5295.51    347.58 o 
   0   2   3       84.14      126.64      4.97 o 
   1   2   3     4909.34     5139.07    175.85 o 
   2   2   3     7249.58     7644.99    253.51 o 
   3   2   3     1279.96     1302.29     42.52 o 
   4   2   3     2228.80     2144.23     80.54 o 
   5   2   3     1339.06     1237.32     54.73 o 
   6   2   3     1479.97     1354.51     50.44 o 
   7   2   3      368.31      367.23     18.70 o 
   8   2   3       75.11       95.22      9.39 o 
   9   2   3       20.12       17.39      6.33 o 
  10   2   3       68.81       68.46     16.63 o 
 -10   3   3      223.85      245.59     24.75 o 
  -9   3   3      136.31      155.09     18.18 o 
  -8   3   3      736.49      719.84     29.26 o 
  -7   3   3      271.32      258.14     14.36 o 
  -6   3   3       97.41       96.56      5.01 o 
  -5   3   3      130.63      125.69      5.91 o 
  -4   3   3     1665.80     1584.04     44.40 o 
  -3   3   3     5039.57     5486.14    146.16 o 
  -2   3   3     5979.89     6135.52    319.85 o 
  -1   3   3     2554.45     2973.71     84.85 o 
   0   3   3     1760.05     1600.67     43.88 o 
   1   3   3     2905.45     3331.74     85.23 o 
   2   3   3     5870.21     5770.05    201.96 o 
   3   3   3     4960.12     5373.40    185.14 o 
   4   3   3     1738.09     1645.61     57.29 o 
   5   3   3      168.25      154.29      9.52 o 
   6   3   3       90.28       70.08      7.71 o 
   7   3   3      279.69      261.24     14.92 o 
   8   3   3      692.20      673.75     29.25 o 
   9   3   3      146.58      139.67     12.82 o 
  10   3   3      261.15      307.86     27.46 o 
 -10   4   3       82.02       97.46     16.24 o 
  -9   4   3       44.16       29.78     12.38 o 
  -8   4   3       62.58       73.89      9.57 o 
  -7   4   3      805.46      796.90     30.63 o 
  -6   4   3      209.57      217.76      9.33 o 
  -5   4   3      734.60      689.00     17.87 o 
  -4   4   3     1007.45     1047.31     25.94 o 
  -3   4   3     5653.95     6046.01    238.44 o 
  -2   4   3     1460.52     1504.65    107.71 o 
  -1   4   3     2282.50     2125.06     50.73 o 
   0   4   3     1938.28     1997.27     41.80 o 
   1   4   3     2479.70     2263.48     52.07 o 
   2   4   3     1581.33     1506.25     52.92 o 
   3   4   3     5644.14     5910.02    203.47 o 
   4   4   3     1011.97     1040.89     38.55 o 
   5   4   3      703.29      654.93     26.78 o 
   6   4   3      186.64      178.07     12.06 o 
   7   4   3      736.95      717.47     30.89 o 
   8   4   3       46.46       53.56      9.28 o 
   9   4   3       43.71       47.71      9.73 o 
  10   4   3       91.38       83.99     11.80 o 
 -10   5   3      384.33      391.40     31.71 o 
  -9   5   3       42.56       45.64     13.54 o 
  -8   5   3      727.93      729.04     43.32 o 
  -7   5   3       87.83       91.20      8.26 o 
  -6   5   3      176.16      144.78     19.57 o 
  -5   5   3      220.90      212.58      9.11 o 
  -4   5   3      481.51      483.37     16.17 o 
  -3   5   3      868.66      908.36     27.15 o 
  -2   5   3     5392.59     5043.61    116.38 o 
  -1   5   3       71.21       72.60      3.19 o 
   0   5   3     4990.60     4949.30    102.38 o 
   1   5   3       79.38       85.53      3.05 o 
   2   5   3     5395.25     5110.16    116.63 o 
   3   5   3      904.67      977.21     37.32 o 
   4   5   3      557.85      549.91     24.17 o 
   5   5   3      240.94      236.78     12.66 o 
   6   5   3      171.53      152.25     10.95 o 
   7   5   3      104.46       96.92     10.19 o 
   8   5   3      707.63      708.82     40.61 o 
   9   5   3       43.12       32.83     10.83 o 
  10   5   3      394.85      416.15     30.94 o 
 -10   6   3        9.79        3.09     12.38 o 
  -9   6   3      103.43       78.51     16.24 o 
  -8   6   3      577.29      562.34     36.74 o 
  -7   6   3      434.51      408.51     18.61 o 
  -6   6   3        1.68       -4.02      5.41 o 
  -5   6   3     2163.99     2017.71     68.13 o 
  -4   6   3     1937.89     1888.76     64.06 o 
  -3   6   3     2646.53     2613.51     62.25 o 
  -2   6   3     1017.40      890.80     27.41 o 
  -1   6   3     1320.65     1327.91     42.25 o 
   0   6   3     1555.94     1544.05     36.47 o 
   1   6   3     1464.14     1441.04     29.77 o 
   2   6   3      910.00      821.43     21.25 o 
   3   6   3     2742.25     2743.95     62.84 o 
   4   6   3     1842.71     1901.10     67.55 o 
   5   6   3     2132.12     1987.35     71.65 o 
   6   6   3        0.53        2.69      5.72 o 
   7   6   3      402.63      400.25     20.34 o 
   8   6   3      568.05      551.59     25.96 o 
   9   6   3      104.95      113.87     12.71 o 
  10   6   3        9.69       14.31     12.76 o 
 -10   7   3      192.30      199.57     23.21 o 
  -9   7   3      294.97      274.60     25.91 o 
  -8   7   3      424.93      412.28     30.55 o 
  -7   7   3      102.18      101.71     10.83 o 
  -6   7   3      244.26      241.51     10.79 o 
  -5   7   3      252.17      237.01     10.23 o 
  -4   7   3      225.72      214.70     12.00 o 
  -3   7   3      900.17      926.08     21.55 o 
  -2   7   3      718.47      681.11     19.88 o 
  -1   7   3     1592.38     1558.12     38.33 o 
   0   7   3     1275.75     1093.45     28.41 o 
   1   7   3     1746.86     1675.97     38.42 o 
   2   7   3      810.90      733.76     16.23 o 
   3   7   3      775.25      794.29     21.82 o 
   4   7   3      269.08      277.39     11.28 o 
   5   7   3      256.40      240.15     10.67 o 
   6   7   3      246.05      248.13     14.58 o 
   7   7   3      110.82      112.26     11.12 o 
   8   7   3      436.55      426.10     22.11 o 
   9   7   3      296.91      303.99     25.53 o 
  10   7   3      204.74      232.44     24.37 o 
  -9   8   3      179.57      159.34     21.66 o 
  -8   8   3      249.33      254.48     15.58 o 
  -7   8   3      501.81      486.99     22.03 o 
  -6   8   3      217.74      250.91     20.30 o 
  -5   8   3       52.72       45.21      5.32 o 
  -4   8   3     1390.60     1328.15     38.10 o 
  -3   8   3     1133.81     1075.10     30.19 o 
  -2   8   3      778.46      700.16     17.55 o 
  -1   8   3      583.20      504.67     13.03 o 
   0   8   3     3347.27     3262.63    118.64 o 
   1   8   3      548.28      451.26     12.73 o 
   2   8   3      764.99      669.76     19.48 o 
   3   8   3     1160.77     1093.25     27.32 o 
   4   8   3     1338.21     1291.84     32.52 o 
   5   8   3       43.25       38.75      5.55 o 
   6   8   3      270.09      279.69     16.58 o 
   7   8   3      482.54      501.24     33.26 o 
   8   8   3      236.96      237.47     23.21 o 
   9   8   3      189.16      173.27     21.27 o 
  -9   9   3      426.75      413.44     32.87 o 
  -8   9   3       43.44       31.48     20.50 o 
  -7   9   3      212.12      189.07     13.44 o 
  -6   9   3       58.63       49.33      7.60 o 
  -5   9   3       10.88       17.14      4.81 o 
  -4   9   3      465.18      421.35     14.92 o 
  -3   9   3      854.20      753.89     21.32 o 
  -2   9   3      222.69      188.04      7.14 o 
  -1   9   3     3318.75     3039.07     83.11 o 
   0   9   3       55.58       49.59      6.25 o 
   1   9   3     3312.90     3027.47     70.81 o 
   2   9   3      239.28      215.13      7.37 o 
   3   9   3      774.47      701.20     22.00 o 
   4   9   3      413.03      395.25     14.37 o 
   5   9   3        9.31        1.31      5.61 o 
   6   9   3       80.89       73.06      8.08 o 
   7   9   3      243.37      247.14     21.66 o 
   8   9   3       39.90       30.17     13.15 o 
   9   9   3      420.96      442.45     34.03 o 
  -9  10   3      140.52      157.02     22.43 o 
  -8  10   3      336.65      313.84     29.78 o 
  -7  10   3       45.11       42.16      8.64 o 
  -6  10   3      149.47      153.29     11.60 o 
  -5  10   3      508.72      502.00     21.80 o 
  -4  10   3      994.90      929.67     60.64 o 
  -3  10   3      905.15      862.82     32.18 o 
  -2  10   3      822.31      866.99     22.67 o 
  -1  10   3      712.93      668.76     18.49 o 
   0  10   3        1.10        1.26      2.27 o 
   1  10   3      795.74      756.45     18.79 o 
   2  10   3      819.84      921.48     26.38 o 
   3  10   3      887.23      867.44     25.93 o 
   4  10   3     1026.14     1029.20     29.07 o 
   5  10   3      535.38      510.73     21.69 o 
   6  10   3      157.63      158.57     18.56 o 
   7  10   3       56.65       56.08     13.92 o 
   8  10   3      347.26      312.50     27.46 o 
   9  10   3      126.39      175.20     22.82 o 
  -8  11   3       29.75       35.38     11.41 o 
  -7  11   3      125.51      130.54     11.84 o 
  -6  11   3       99.41       83.56     12.76 o 
  -5  11   3      412.85      422.88     19.32 o 
  -4  11   3      256.26      272.56     14.54 o 
  -3  11   3       27.98       23.46      6.27 o 
  -2  11   3      130.78      125.25      6.13 o 
  -1  11   3     2984.72     2820.03     66.05 o 
   0  11   3      127.39      108.17      6.66 o 
   1  11   3     2861.80     2775.85     66.02 o 
   2  11   3       91.37       86.51      6.42 o 
   3  11   3       40.82       47.70      5.30 o 
   4  11   3      256.63      251.83     11.95 o 
   5  11   3      415.20      384.58     18.58 o 
   6  11   3      104.65      103.65     16.24 o 
   7  11   3      105.88       95.14     17.40 o 
   8  11   3       29.37       29.39     15.47 o 
  -8  12   3        5.72        0.62      9.36 o 
  -7  12   3      155.66      162.50     15.08 o 
  -6  12   3      474.02      459.20     22.46 o 
  -5  12   3      382.63      370.46     18.93 o 
  -4  12   3      367.59      348.68     18.27 o 
  -3  12   3      505.96      483.14     20.76 o 
  -2  12   3       39.72       51.36     11.22 o 
  -1  12   3      493.08      512.84     17.03 o 
   0  12   3      192.90      172.28      8.81 o 
   1  12   3      494.52      497.31     16.95 o 
   2  12   3       42.55       46.65      9.28 o 
   3  12   3      477.00      453.86     16.28 o 
   4  12   3      411.25      409.05     14.92 o 
   5  12   3      380.73      380.05     19.27 o 
   6  12   3      480.06      493.50     34.42 o 
   7  12   3      163.01      194.54     22.05 o 
   8  12   3       11.56        4.64     13.15 o 
  -8  13   3       37.61       25.96     15.66 o 
  -7  13   3      114.52      111.56     12.39 o 
  -6  13   3       85.70      108.16     11.88 o 
  -5  13   3      358.40      335.19     22.43 o 
  -4  13   3       84.59       66.76      9.09 o 
  -3  13   3       10.24       15.58      6.50 o 
  -2  13   3      105.14      111.36      7.78 o 
  -1  13   3      281.55      272.45      9.87 o 
   0  13   3     1179.45     1182.97     34.43 o 
   1  13   3      250.31      256.02     11.31 o 
   2  13   3       87.11       85.50      7.85 o 
   3  13   3        4.28        5.41      4.75 o 
   4  13   3       65.94       54.01      6.48 o 
   5  13   3      377.63      382.86     19.32 o 
   6  13   3       82.89       87.79     16.63 o 
   7  13   3      106.23      100.56     18.56 o 
   8  13   3       41.02       18.56     14.70 o 
  -7  14   3      101.56       97.91     12.50 o 
  -6  14   3       19.39       21.22      9.01 o 
  -5  14   3      741.86      750.84     31.44 o 
  -4  14   3       12.22        1.70      7.64 o 
  -3  14   3      403.99      385.39     18.70 o 
  -2  14   3       89.51       83.71      7.43 o 
  -1  14   3      184.40      161.83      9.78 o 
   0  14   3        6.00        7.87      6.62 o 
   1  14   3      152.12      137.52      8.61 o 
   2  14   3       83.59       77.36      6.94 o 
   3  14   3      397.42      373.77     14.76 o 
   4  14   3        8.87       18.94      9.09 o 
   5  14   3      735.52      723.98     31.16 o 
   6  14   3       22.29       23.21     14.31 o 
   7  14   3      110.47      117.96     20.88 o 
  -6  15   3       42.74       35.31     10.46 o 
  -5  15   3       60.77       78.26     10.78 o 
  -4  15   3      153.73      163.46     13.12 o 
  -3  15   3      408.44      397.16     19.79 o 
  -2  15   3      377.37      364.48     18.57 o 
  -1  15   3       77.50       82.83      7.74 o 
   0  15   3      356.81      349.11     13.95 o 
   1  15   3       74.11       58.81      6.75 o 
   2  15   3      392.43      388.17     15.10 o 
   3  15   3      407.52      392.00     15.77 o 
   4  15   3      142.91      126.97     12.44 o 
   5  15   3       67.96       89.38     11.56 o 
   6  15   3       47.49       37.52     15.47 o 
  -5  16   3      158.88      171.22     28.04 o 
  -4  16   3      134.38      129.99     15.66 o 
  -3  16   3      324.80      374.00     19.79 o 
  -2  16   3       18.32       16.26     11.60 o 
  -1  16   3       32.67       28.23     10.06 o 
   0  16   3        2.57       -1.71      7.14 o 
   1  16   3       30.07       36.92      6.30 o 
   2  16   3       18.03       20.46      6.21 o 
   3  16   3      323.73      346.73     21.27 o 
   4  16   3      152.72      145.46     12.88 o 
   5  16   3      136.99      128.10     14.50 o 
  -4  17   3      130.08      117.10     12.27 o 
  -3  17   3      216.14      216.41     15.86 o 
  -2  17   3      111.10      103.26     15.86 o 
  -1  17   3      103.68      110.23     15.08 o 
   0  17   3      142.88      138.94     12.17 o 
   1  17   3      118.50      129.40      9.43 o 
   2  17   3      107.82      110.05     11.98 o 
   3  17   3      223.63      244.30     16.51 o 
   4  17   3      133.10      115.95     12.88 o 
  -3  18   3       15.25       25.53     13.54 o 
  -2  18   3       52.87       62.27     13.92 o 
  -1  18   3       49.96       69.23     14.31 o 
   0  18   3       11.19       11.22     11.22 o 
   1  18   3       55.04       43.08     10.12 o 
   2  18   3       59.91       65.54     10.65 o 
   3  18   3       14.62       28.18     11.22 o 
   0  19   3        0.29       -5.80     10.83 o 
   0   0   4      773.03      778.93     39.84 o 
   1   0   4     2344.28     2543.78     68.86 o 
   2   0   4     1025.69     1120.71     31.04 o 
   3   0   4     1260.94     1092.58     30.52 o 
   4   0   4        1.42        1.73      2.02 o 
   5   0   4    18667.96    18048.21    608.49 o 
   6   0   4      450.05      406.73     18.06 o 
   7   0   4      344.86      357.82     17.13 o 
   8   0   4       57.12       39.06     11.60 o 
   9   0   4       10.58       10.86      7.98 o 
  10   0   4       16.66       19.67      9.28 o 
 -10   1   4      423.90      422.72     30.94 o 
  -9   1   4      133.81      141.51     12.76 o 
  -8   1   4       19.44        4.33      6.69 o 
  -7   1   4        6.68       -3.96      4.63 o 
  -6   1   4      557.71      504.84     20.42 o 
  -5   1   4      165.23      206.09      8.15 o 
  -4   1   4     1279.19     1325.82     36.03 o 
  -3   1   4     1211.50     1315.85     37.07 o 
  -2   1   4      266.90      292.10      9.22 o 
  -1   1   4     5374.22     5698.03    148.52 o 
   0   1   4       88.13      135.90      9.86 o 
   1   1   4     5106.17     5374.46    148.36 o 
   3   1   4     1224.84     1364.57     37.17 o 
   4   1   4     1233.86     1249.49     35.99 o 
   5   1   4      173.11      204.21     11.23 o 
   6   1   4      525.96      461.04     23.40 o 
   7   1   4        8.67        7.81      5.21 o 
   8   1   4       57.29       49.93      7.43 o 
   9   1   4      137.91      143.60     12.94 o 
  10   1   4      423.49      425.58     28.62 o 
 -10   2   4       90.04       93.98     15.86 o 
  -9   2   4       10.52        3.58      7.53 o 
  -8   2   4       66.44       56.42      9.02 o 
  -7   2   4      623.10      618.04     36.74 o 
  -6   2   4      981.66      939.01     27.89 o 
  -5   2   4     3208.51     3110.94     84.47 o 
  -4   2   4     2250.87     2202.81     60.18 o 
  -3   2   4     8223.70     8406.06    225.80 o 
  -2   2   4      977.32     1049.41     55.48 o 
  -1   2   4    15359.83    16746.06    526.48 o 
   0   2   4     1030.81     1063.04     29.77 o 
   1   2   4    15071.36    15971.77    551.33 o 
   2   2   4      981.94     1111.70     38.15 o 
   3   2   4     8175.63     8497.83    285.92 o 
   4   2   4     2236.58     2199.01     76.97 o 
   5   2   4     3195.58     3095.82    107.61 o 
   6   2   4     1055.10      972.95     36.62 o 
   7   2   4      620.59      602.11     25.54 o 
   8   2   4       62.57       59.56      8.23 o 
   9   2   4        7.89        4.04      7.93 o 
  10   2   4       89.95      106.74     19.72 o 
 -10   3   4      101.60       99.01     16.24 o 
  -9   3   4      507.60      529.86     35.19 o 
  -8   3   4        5.01        1.39      7.15 o 
  -7   3   4      370.10      357.01     18.05 o 
  -6   3   4      139.44      131.92      9.01 o 
  -5   3   4      306.93      294.85     10.19 o 
  -4   3   4       23.97       31.02      2.67 o 
  -3   3   4     3279.20     3227.12    156.61 o 
  -2   3   4     1220.49     1404.94     46.57 o 
  -1   3   4     8882.05     9556.89    248.96 o 
   0   3   4       13.86       20.91      2.26 o 
   1   3   4     8741.55     9075.81    248.85 o 
   2   3   4     1167.59     1347.96     48.54 o 
   3   3   4     3311.69     3301.13    111.58 o 
   4   3   4       34.27       38.47      5.11 o 
   5   3   4      314.48      287.53     31.91 o 
   6   3   4      144.49      136.08     10.02 o 
   7   3   4      382.91      381.48     18.39 o 
   8   3   4        7.92       10.19      8.32 o 
   9   3   4      521.53      531.11     25.00 o 
  10   3   4       92.48       93.21     18.95 o 
 -10   4   4       24.82       13.15     13.54 o 
  -9   4   4       61.42       56.47     13.92 o 
  -8   4   4      462.55      430.53     26.30 o 
  -7   4   4      191.25      206.29     10.17 o 
  -6   4   4      601.89      584.37     18.43 o 
  -5   4   4      830.19      784.22     22.47 o 
  -4   4   4     1117.92      967.85     34.30 o 
  -3   4   4     2767.46     2906.12    142.52 o 
  -2   4   4     4029.86     3925.64    130.97 o 
  -1   4   4      790.52      820.13     23.06 o 
   0   4   4     3913.21     4567.88    123.09 o 
   1   4   4      792.68      786.36     23.25 o 
   2   4   4     4012.26     4089.91    137.15 o 
   3   4   4     2665.29     2772.44     98.45 o 
   4   4   4     1175.42      983.02     36.50 o 
   5   4   4      763.32      715.57     29.66 o 
   6   4   4      521.14      497.91     23.35 o 
   7   4   4      200.17      184.52     13.16 o 
   8   4   4      522.54      499.32     22.62 o 
   9   4   4       59.52       70.81     10.21 o 
  10   4   4       27.17       19.72     17.40 o 
 -10   5   4       19.71       20.88     13.54 o 
  -9   5   4     1046.47     1095.29     62.65 o 
  -8   5   4      128.78      133.82     16.63 o 
  -7   5   4      705.34      677.50     22.04 o 
  -6   5   4      604.06      587.12     19.48 o 
  -5   5   4       73.04       67.59      5.34 o 
  -4   5   4      212.48      221.82      9.15 o 
  -3   5   4     1959.73     2050.93     80.64 o 
  -2   5   4      254.54      301.64     33.84 o 
  -1   5   4     3290.77     3426.46     93.11 o 
   0   5   4     1785.62     1787.28     42.89 o 
   1   5   4     3369.41     3452.58     81.17 o 
   2   5   4      269.86      290.91     10.48 o 
   3   5   4     1925.55     1984.65     71.10 o 
   4   5   4      211.02      219.08     12.00 o 
   5   5   4       74.02       73.33      7.60 o 
   6   5   4      610.68      595.71     25.54 o 
   7   5   4      670.90      655.94     33.84 o 
   8   5   4      121.46      129.03     12.16 o 
   9   5   4     1047.67     1085.91     44.28 o 
  10   5   4       22.30       29.74     10.87 o 
 -10   6   4      112.07      119.51     19.34 o 
  -9   6   4      122.36      108.29     17.79 o 
  -8   6   4      309.21      316.33     16.62 o 
  -7   6   4       52.47       49.46      7.01 o 
  -6   6   4      646.65      659.71     21.73 o 
  -5   6   4      136.53      136.36      7.67 o 
  -4   6   4     1203.42     1240.51     35.62 o 
  -3   6   4      138.33      147.20      7.08 o 
  -2   6   4      267.41      284.63      9.99 o 
  -1   6   4      557.83      662.76     16.44 o 
   0   6   4       62.72       55.42      2.72 o 
   1   6   4      556.80      642.34     16.83 o 
   2   6   4      266.27      264.86     10.17 o 
   3   6   4      108.48      116.36      6.83 o 
   4   6   4     1187.75     1200.91     45.39 o 
   5   6   4      134.04      127.99     10.23 o 
   6   6   4      688.41      681.09     28.43 o 
   7   6   4       65.99       55.92      8.92 o 
   8   6   4      326.19      300.85     18.27 o 
   9   6   4      124.29      124.71     22.43 o 
  10   6   4      115.14      111.74     13.92 o 
 -10   7   4      140.60      159.34     22.05 o 
  -9   7   4      558.88      542.23     38.68 o 
  -8   7   4      668.80      685.19     28.69 o 
  -7   7   4      440.81      420.14     19.93 o 
  -6   7   4      558.09      548.46     22.85 o 
  -5   7   4      690.61      682.95     21.75 o 
  -4   7   4      296.82      314.19     11.78 o 
  -3   7   4      606.62      580.33     18.54 o 
  -2   7   4     2385.24     2353.78     60.95 o 
  -1   7   4     2194.51     2150.38     55.94 o 
   0   7   4     3136.65     3121.70     72.52 o 
   1   7   4     2021.72     1949.48     43.22 o 
   2   7   4     2503.93     2334.43     57.21 o 
   3   7   4      575.51      577.74     18.64 o 
   4   7   4      280.26      295.80     12.16 o 
   5   7   4      678.82      662.74     28.03 o 
   6   7   4      545.22      547.28     24.59 o 
   7   7   4      452.73      453.44     22.13 o 
   8   7   4      681.23      681.29     30.89 o 
   9   7   4      574.87      585.52     28.38 o 
  10   7   4      139.79      170.95     21.66 o 
  -9   8   4       84.55       79.29     17.40 o 
  -8   8   4      202.63      210.16     20.88 o 
  -7   8   4      375.80      366.91     18.61 o 
  -6   8   4       27.36       33.25      5.43 o 
  -5   8   4      246.46      273.60     13.92 o 
  -4   8   4      148.87      144.67      8.04 o 
  -3   8   4      764.07      691.82     33.38 o 
  -2   8   4      731.59      713.54     18.14 o 
  -1   8   4        8.14        4.69      2.79 o 
   0   8   4      257.64      276.34      8.50 o 
   1   8   4       17.03       15.03      5.25 o 
   2   8   4      716.37      691.13     16.32 o 
   3   8   4      728.18      672.60     21.53 o 
   4   8   4      106.86      113.96      7.54 o 
   5   8   4      260.73      253.96     11.88 o 
   6   8   4       35.23       42.91      6.37 o 
   7   8   4      359.83      368.84     20.22 o 
   8   8   4      194.91      208.31     16.23 o 
   9   8   4       83.79       93.21     16.63 o 
  -9   9   4       34.92       23.21     13.92 o 
  -8   9   4      869.68      857.79     35.44 o 
  -7   9   4       63.88       61.52     10.83 o 
  -6   9   4       47.56       47.47      7.93 o 
  -5   9   4      318.65      318.66     15.80 o 
  -4   9   4      125.65      124.31      8.21 o 
  -3   9   4       42.08       39.09      4.97 o 
  -2   9   4     4082.06     4071.51    101.75 o 
  -1   9   4     1140.87     1075.63     26.45 o 
   0   9   4     4903.71     4838.13    111.82 o 
   1   9   4     1128.86     1052.86     26.41 o 
   2   9   4     3958.56     3977.76    106.86 o 
   3   9   4       49.78       46.43      4.39 o 
   4   9   4      157.19      153.48      8.80 o 
   5   9   4      319.36      314.93     13.45 o 
   6   9   4       60.06       60.51      7.15 o 
   7   9   4       68.09       74.26     14.31 o 
   8   9   4      885.58      915.07     53.37 o 
   9   9   4       33.17       32.49     14.31 o 
  -9  10   4       57.49       47.18     15.86 o 
  -8  10   4       15.32       10.92      8.70 o 
  -7  10   4      526.27      511.27     23.72 o 
  -6  10   4        6.95       -1.16      6.04 o 
  -5  10   4        6.01        7.35      6.00 o 
  -4  10   4      544.08      519.48     22.65 o 
  -3  10   4     1640.20     1551.21     72.85 o 
  -2  10   4     1257.26     1135.11     28.41 o 
  -1  10   4      105.66      108.25      7.15 o 
   0  10   4       60.77       64.27      4.23 o 
   1  10   4      135.09      136.13      6.01 o 
   2  10   4     1245.41     1148.08     32.77 o 
   3  10   4     1635.86     1622.84     44.56 o 
   4  10   4      587.82      578.25     23.24 o 
   5  10   4       17.63       18.55      6.22 o 
   6  10   4        7.05        3.59      6.87 o 
   7  10   4      534.37      527.15     35.97 o 
   8  10   4       15.78       19.72     14.31 o 
   9  10   4       52.21       58.01     16.63 o 
  -8  11   4      285.83      279.44     18.17 o 
  -7  11   4        2.72       -7.98      7.98 o 
  -6  11   4      115.08      114.53     10.74 o 
  -5  11   4       14.69       15.88      6.94 o 
  -4  11   4       94.60      103.19     13.34 o 
  -3  11   4      112.47      110.60      7.83 o 
  -2  11   4     1359.65     1361.38     41.18 o 
  -1  11   4       85.25       74.67      5.13 o 
   0  11   4     2484.66     2431.78     57.86 o 
   1  11   4       99.90       95.36      5.42 o 
   2  11   4     1457.35     1453.38     40.04 o 
   3  11   4      105.49       98.63      6.93 o 
   4  11   4       74.20       77.92      8.36 o 
   5  11   4       14.80        6.26      6.60 o 
   6  11   4      100.80       79.67     15.86 o 
   7  11   4        2.04        8.51     11.99 o 
   8  11   4      271.66      322.55     29.39 o 
  -8  12   4       35.56       27.77     10.85 o 
  -7  12   4       93.44      113.95     12.42 o 
  -6  12   4      562.02      586.22     26.30 o 
  -5  12   4      863.77      828.25     33.55 o 
  -4  12   4      983.25      995.12     37.27 o 
  -3  12   4      188.86      170.77     10.53 o 
  -2  12   4      754.16      717.04     23.73 o 
  -1  12   4       64.62       68.79      5.01 o 
   0  12   4        0.32       -3.13      3.13 o 
   1  12   4       51.75       54.23      6.73 o 
   2  12   4      755.11      739.05     22.90 o 
   3  12   4      262.58      253.00     13.60 o 
   4  12   4      964.63      965.52     29.78 o 
   5  12   4      834.53      853.56     33.42 o 
   6  12   4      567.62      589.03     39.84 o 
   7  12   4      102.46       90.50     17.79 o 
   8  12   4       38.39       39.45     15.47 o 
  -7  13   4       26.30       13.59      9.36 o 
  -6  13   4      240.66      245.61     16.30 o 
  -5  13   4       34.68       38.16      9.29 o 
  -4  13   4      111.92      122.77     22.24 o 
  -3  13   4      109.52      108.27      8.58 o 
  -2  13   4       21.45       17.60      7.80 o 
  -1  13   4      218.74      231.37     11.50 o 
   0  13   4      505.12      452.24     20.63 o 
   1  13   4      269.69      288.31     11.73 o 
   2  13   4       39.63       44.48      5.71 o 
   3  13   4       99.06      105.06      7.88 o 
   4  13   4      116.23      122.92      8.61 o 
   5  13   4       35.08       36.36     14.70 o 
   6  13   4      238.89      248.68     25.14 o 
   7  13   4       23.78       29.39     16.24 o 
  -7  14   4       10.28       26.44     10.04 o 
  -6  14   4      461.47      495.93     24.22 o 
  -5  14   4      119.18      133.68     12.61 o 
  -4  14   4     1539.92     1556.93     57.85 o 
  -3  14   4       12.07       15.65      7.21 o 
  -2  14   4      146.03      159.09     10.01 o 
  -1  14   4      127.84      126.58      8.74 o 
   0  14   4      172.02      183.47      9.79 o 
   1  14   4      128.93      121.03      8.01 o 
   2  14   4      147.26      149.88      9.19 o 
   3  14   4       13.40        9.76      5.55 o 
   4  14   4     1559.35     1643.31     46.84 o 
   5  14   4      112.90      100.17     18.56 o 
   6  14   4      452.33      447.48     35.58 o 
   7  14   4       12.08       17.02     14.31 o 
  -6  15   4       21.26       16.31      9.36 o 
  -5  15   4       42.44       48.58     10.35 o 
  -4  15   4       39.55       47.49      9.74 o 
  -3  15   4      247.63      237.10     15.16 o 
  -2  15   4      131.29      123.97     10.78 o 
  -1  15   4      193.57      204.79     14.20 o 
   0  15   4        5.40        1.27      7.43 o 
   1  15   4      211.11      225.43     11.06 o 
   2  15   4      123.76      117.07      8.52 o 
   3  15   4      243.91      239.01     12.33 o 
   4  15   4       42.58       41.76      9.64 o 
   5  15   4       42.85       39.45     16.24 o 
   6  15   4       21.86       17.02     14.70 o 
  -5  16   4       38.02       38.30     10.35 o 
  -4  16   4      422.83      451.43     23.01 o 
  -3  16   4      148.04      159.10     13.09 o 
  -2  16   4      382.13      374.77     27.85 o 
  -1  16   4        2.73        1.44      7.58 o 
   0  16   4       27.06       14.66      7.93 o 
   1  16   4        5.30       -0.10      5.56 o 
   2  16   4      392.25      407.14     21.81 o 
   3  16   4      155.45      158.97     34.81 o 
   4  16   4      405.04      452.50     36.36 o 
   5  16   4       49.03       56.08     17.02 o 
  -4  17   4       21.47       29.79     10.02 o 
  -3  17   4       51.52       59.43     10.35 o 
  -2  17   4      234.42      271.89     23.21 o 
  -1  17   4       49.56       52.99     13.54 o 
   0  17   4      164.54      164.17     13.66 o 
   1  17   4       52.12       65.41     12.76 o 
   2  17   4      258.86      283.18     13.92 o 
   3  17   4       49.71       43.07     10.22 o 
   4  17   4       15.91        1.93     14.31 o 
  -3  18   4      161.55      172.88     20.11 o 
  -2  18   4       32.07       36.36     13.92 o 
  -1  18   4       14.26       20.50     12.38 o 
   0  18   4        9.80       15.47     11.22 o 
   1  18   4       16.69        9.71      9.16 o 
   2  18   4       26.47       24.75     16.63 o 
   3  18   4      173.84      203.49     15.70 o 
   1   0   5      171.90      218.59     18.07 o 
   2   0   5      159.52      214.26      7.45 o 
   3   0   5      108.42      101.77      8.76 o 
   4   0   5     5666.65     5671.40    152.42 o 
   5   0   5      400.29      417.88     13.94 o 
   6   0   5     7335.64     7086.11    241.61 o 
   7   0   5       48.33       59.84      6.94 o 
   8   0   5       11.13       18.95     11.22 o 
   9   0   5       63.83       54.63      9.85 o 
  10   0   5       84.84       90.57     11.84 o 
 -10   1   5       18.51       22.48      9.85 o 
  -9   1   5      120.88      126.72     12.30 o 
  -8   1   5      157.25      165.92     18.18 o 
  -7   1   5       42.35       35.97     11.22 o 
  -6   1   5     2898.32     2894.24    104.32 o 
  -5   1   5      130.34      126.73      6.65 o 
  -4   1   5     1950.30     2001.37     56.44 o 
  -3   1   5     1400.75     1367.07     36.32 o 
  -2   1   5     6641.10     6928.60    184.00 o 
  -1   1   5      616.15      673.26     26.46 o 
   0   1   5      316.06      282.16     12.02 o 
   1   1   5      622.69      702.44     19.84 o 
   2   1   5     6655.31     6797.33    183.82 o 
   3   1   5     1242.66     1235.62     36.18 o 
   4   1   5     2086.26     2119.16     56.59 o 
   5   1   5      125.94      116.14      9.09 o 
   6   1   5     2897.51     2825.22    100.08 o 
   7   1   5       19.24       20.66      6.08 o 
   8   1   5      122.71      122.60     10.50 o 
   9   1   5      149.29      175.59     20.11 o 
  10   1   5       13.97        9.33      9.56 o 
 -10   2   5       28.36       36.74     12.76 o 
  -9   2   5       12.49       18.66      8.08 o 
  -8   2   5      218.81      227.33     15.18 o 
  -7   2   5       36.46       41.00     11.60 o 
  -6   2   5     1369.43     1335.34     37.68 o 
  -5   2   5     2691.58     2665.61     73.31 o 
  -4   2   5     3259.38     3001.24     82.97 o 
  -3   2   5      790.99      783.41     29.07 o 
  -2   2   5    12030.90    11993.80    638.18 o 
  -1   2   5     5396.90     5867.79    156.99 o 
   0   2   5      359.21      440.64     13.56 o 
   1   2   5     5454.30     5810.24    198.68 o 
   2   2   5    12021.05    12343.43    323.65 o 
   3   2   5      864.87      861.02     23.81 o 
   4   2   5     3325.24     3142.36    105.83 o 
   5   2   5     2734.18     2694.71     93.66 o 
   6   2   5     1286.06     1296.81     83.15 o 
   7   2   5       61.02       78.08      8.35 o 
   8   2   5      244.60      269.86     15.13 o 
   9   2   5        8.76       -7.35     12.38 o 
  10   2   5       31.49       27.85     16.24 o 
 -10   3   5      206.65      207.69     22.05 o 
  -9   3   5      150.01      177.00     14.07 o 
  -8   3   5      268.42      283.77     16.27 o 
  -7   3   5      112.46      112.37      8.92 o 
  -6   3   5      285.77      292.43     13.92 o 
  -5   3   5      317.27      320.50     10.74 o 
  -4   3   5      948.13      927.35     26.17 o 
  -3   3   5       37.60       32.56      3.36 o 
  -2   3   5    16529.79    16102.72    910.56 o 
  -1   3   5     2545.52     2701.93     73.85 o 
   0   3   5     6272.57     6434.86    172.82 o 
   1   3   5     2636.80     2733.55     93.80 o 
   2   3   5    16285.56    16550.46    545.73 o 
   3   3   5       39.28       47.47      5.01 o 
   4   3   5      895.57      868.48     34.04 o 
   5   3   5      266.94      261.21     14.54 o 
   6   3   5      301.89      313.53     29.20 o 
   7   3   5       88.51       89.47      9.28 o 
   8   3   5      236.89      260.64     16.02 o 
   9   3   5      133.71      140.95     13.19 o 
  10   3   5      189.36      214.26     24.75 o 
 -10   4   5       44.84       72.71     15.86 o 
  -9   4   5      126.99      116.41     17.79 o 
  -8   4   5      149.12      156.85     12.85 o 
  -7   4   5      575.58      583.35     20.00 o 
  -6   4   5      496.42      478.34     20.21 o 
  -5   4   5      872.36      828.72     32.26 o 
  -4   4   5       78.93       68.11      5.65 o 
  -3   4   5     2654.73     2615.38     86.75 o 
  -2   4   5     7762.25     8554.77    229.14 o 
  -1   4   5     1483.58     1595.39     42.29 o 
   0   4   5     1823.06     1696.10     47.15 o 
   1   4   5     1350.63     1439.01     42.47 o 
   2   4   5     7966.78     8511.48    289.61 o 
   3   4   5     2670.68     2598.71     90.93 o 
   4   4   5       72.19       67.83      6.77 o 
   5   4   5     1029.89      966.33     34.85 o 
   6   4   5      530.07      510.48     22.26 o 
   7   4   5      641.01      602.03     26.06 o 
   8   4   5      157.95      161.10     25.14 o 
   9   4   5      143.02      142.36     19.92 o 
  10   4   5       54.49       39.45     17.02 o 
 -10   5   5      295.25      315.59     27.46 o 
  -9   5   5        6.62        7.35     13.54 o 
  -8   5   5      806.85      787.18     27.29 o 
  -7   5   5      640.06      605.25     20.48 o 
  -6   5   5      308.81      288.49     12.20 o 
  -5   5   5      427.72      462.43     15.31 o 
  -4   5   5     1023.49      991.44     34.69 o 
  -3   5   5      105.13      126.17     10.64 o 
  -2   5   5     3785.09     3952.80    130.82 o 
  -1   5   5      651.23      708.66     21.18 o 
   0   5   5     6531.62     6482.39    174.45 o 
   1   5   5      650.70      730.53     21.61 o 
   2   5   5     3894.53     4010.22    108.40 o 
   3   5   5       84.53      103.04      8.06 o 
   4   5   5      958.63      933.02     36.51 o 
   5   5   5      378.04      375.27     19.12 o 
   6   5   5      354.54      325.74     16.78 o 
   7   5   5      606.60      580.86     26.64 o 
   8   5   5      756.64      761.13     33.31 o 
   9   5   5        4.22        1.42     16.63 o 
  10   5   5      263.88      301.67     29.39 o 
 -10   6   5       96.04      131.88     19.34 o 
  -9   6   5      123.72      145.42     19.72 o 
  -8   6   5      213.61      224.88     14.96 o 
  -7   6   5      749.30      728.53     24.46 o 
  -6   6   5      180.11      173.25      9.43 o 
  -5   6   5      885.27      841.33     26.32 o 
  -4   6   5       98.18       97.24      6.02 o 
  -3   6   5      218.26      207.16      9.12 o 
  -2   6   5     1085.30     1071.79     40.03 o 
  -1   6   5     1408.25     1561.27     37.52 o 
   0   6   5     1431.90     1438.22     35.22 o 
   1   6   5     1398.34     1512.25     37.49 o 
   2   6   5     1117.41     1108.20     32.01 o 
   3   6   5      244.67      239.00      9.65 o 
   4   6   5       72.06       67.92      7.60 o 
   5   6   5      888.88      865.87     34.04 o 
   6   6   5      160.91      156.06     12.22 o 
   7   6   5      804.18      780.79     32.51 o 
   8   6   5      211.36      244.87     16.57 o 
   9   6   5      125.92      133.33     14.31 o 
  10   6   5      103.84      115.39     14.26 o 
  -9   7   5      381.69      362.00     31.33 o 
  -8   7   5      555.98      559.39     24.89 o 
  -7   7   5      744.57      696.82     23.49 o 
  -6   7   5      164.43      174.47      9.56 o 
  -5   7   5       73.04       75.23      6.26 o 
  -4   7   5      119.80      107.10      6.87 o 
  -3   7   5      881.28      891.95     26.69 o 
  -2   7   5     1107.44     1102.62     31.30 o 
  -1   7   5     2271.15     2317.46     66.95 o 
   0   7   5     4009.47     3905.28     92.49 o 
   1   7   5     2447.23     2500.82     58.23 o 
   2   7   5      952.95     1020.70     50.51 o 
   3   7   5      883.42      861.56     26.66 o 
   4   7   5       94.12       85.67      6.50 o 
   5   7   5       78.07       88.51      8.98 o 
   6   7   5      151.48      151.93     12.42 o 
   7   7   5      743.16      710.10     30.90 o 
   8   7   5      579.90      553.05     27.06 o 
   9   7   5      379.55      417.08     37.52 o 
  10   7   5      202.70      202.27     26.30 o 
  -9   8   5       94.02       68.84     17.02 o 
  -8   8   5      324.03      343.39     18.76 o 
  -7   8   5      278.50      269.56     15.86 o 
  -6   8   5      291.35      300.13     12.55 o 
  -5   8   5        7.48        9.57      4.49 o 
  -4   8   5      894.87      887.50     28.02 o 
  -3   8   5      308.03      284.93     11.78 o 
  -2   8   5      465.79      472.16     15.98 o 
  -1   8   5     1745.63     1720.94     48.84 o 
   0   8   5      303.63      282.79     10.60 o 
   1   8   5     1776.19     1731.50     42.22 o 
   2   8   5      497.01      472.68     13.41 o 
   3   8   5      331.88      312.02     12.06 o 
   4   8   5      932.27      928.73     28.36 o 
   5   8   5       21.40       14.17      5.20 o 
   6   8   5      224.47      238.21     12.64 o 
   7   8   5      282.45      288.13     17.72 o 
   8   8   5      319.00      346.02     20.61 o 
   9   8   5       90.27      104.60     13.75 o 
  -9   9   5      275.98      287.50     18.23 o 
  -8   9   5      154.50      184.40     14.20 o 
  -7   9   5      271.36      293.41     16.90 o 
  -6   9   5       31.67       39.77      7.87 o 
  -5   9   5      268.18      264.62     12.01 o 
  -4   9   5      117.38      109.64      7.50 o 
  -3   9   5      689.67      720.75     28.77 o 
  -2   9   5      910.12      907.47     26.18 o 
  -1   9   5     5419.54     5265.33    119.44 o 
   0   9   5      398.29      424.38     12.37 o 
   1   9   5     5305.80     5065.01    119.26 o 
   2   9   5      890.88      877.08     27.37 o 
   3   9   5      749.66      762.05     23.81 o 
   4   9   5      147.86      137.46      8.61 o 
   5   9   5      254.84      240.28     12.28 o 
   6   9   5       45.72       48.05      7.04 o 
   7   9   5      287.78      296.32     14.53 o 
   8   9   5      150.13      184.22     16.38 o 
   9   9   5      284.54      314.82     28.23 o 
  -9  10   5       53.05       67.92     10.95 o 
  -8  10   5      172.61      158.54     13.92 o 
  -7  10   5      141.56      141.26     12.44 o 
  -6  10   5      381.16      428.11     22.24 o 
  -5  10   5       45.40       44.58      6.29 o 
  -4  10   5      490.36      470.44     16.55 o 
  -3  10   5      379.13      355.48     14.02 o 
  -2  10   5      658.60      623.76     21.44 o 
  -1  10   5     2488.67     2407.57     55.39 o 
   0  10   5      197.64      174.96      8.44 o 
   1  10   5     2358.32     2246.74     55.19 o 
   2  10   5      744.39      727.09     26.93 o 
   3  10   5      350.48      359.12     14.08 o 
   4  10   5      420.54      411.27     18.27 o 
   5  10   5       36.29       26.21      6.20 o 
   6  10   5      365.67      397.11     16.69 o 
   7  10   5      137.74      167.08     20.11 o 
   8  10   5      159.15      154.70     20.88 o 
   9  10   5       64.44       67.68     18.18 o 
  -8  11   5       70.65       56.06     10.50 o 
  -7  11   5      212.45      215.86     15.56 o 
  -6  11   5       44.94       27.54      8.08 o 
  -5  11   5      143.38      146.91     11.67 o 
  -4  11   5       11.31        4.58      5.39 o 
  -3  11   5      585.40      565.08     20.31 o 
  -2  11   5      245.01      225.77     10.51 o 
  -1  11   5     2485.24     2352.70     58.07 o 
   0  11   5      590.81      560.28     15.83 o 
   1  11   5     2697.52     2568.57     66.81 o 
   2  11   5      210.02      187.27      9.85 o 
   3  11   5      605.36      636.47     25.05 o 
   4  11   5       11.61        4.95      6.11 o 
   5  11   5      139.57      151.06     11.52 o 
   6  11   5       57.84       60.84      8.91 o 
   7  11   5      216.25      209.24     24.37 o 
   8  11   5       84.63       68.84     16.63 o 
  -8  12   5       22.37       20.14      9.57 o 
  -7  12   5      172.43      197.76     15.41 o 
  -6  12   5      281.81      299.22     17.29 o 
  -5  12   5      712.40      776.76     31.39 o 
  -4  12   5      912.67      893.87     29.02 o 
  -3  12   5      714.93      711.63     23.46 o 
  -2  12   5      600.66      576.85     20.68 o 
  -1  12   5      590.26      553.02     18.60 o 
   0  12   5      162.74      167.15      7.49 o 
   1  12   5      560.60      498.53     17.75 o 
   2  12   5      646.03      634.01     20.09 o 
   3  12   5      693.42      630.46     27.31 o 
   4  12   5      882.99      890.94     34.91 o 
   5  12   5      702.95      766.56     33.26 o 
   6  12   5      272.23      264.15     25.91 o 
   7  12   5      176.61      179.45     22.43 o 
   8  12   5       13.43       18.95     15.47 o 
  -7  13   5      178.04      200.28     15.52 o 
  -6  13   5       31.16       42.42     12.38 o 
  -5  13   5      293.15      312.89     18.42 o 
  -4  13   5       65.18       73.58     15.28 o 
  -3  13   5      301.95      300.52     13.95 o 
  -2  13   5       79.26       95.06      7.66 o 
  -1  13   5       52.55       60.51      6.75 o 
   0  13   5      350.08      348.56     13.44 o 
   1  13   5       62.72       65.99      6.32 o 
   2  13   5       70.23       77.45      6.97 o 
   3  13   5      295.48      294.22     16.34 o 
   4  13   5       72.76       96.29     10.12 o 
   5  13   5      296.44      316.01     18.28 o 
   6  13   5       36.57       33.65     14.31 o 
   7  13   5      186.24      155.09     21.66 o 
  -7  14   5      157.68      165.70     15.47 o 
  -6  14   5        9.80       12.55      9.19 o 
  -5  14   5      914.10      925.79     38.06 o 
  -4  14   5       54.26       61.59      9.96 o 
  -3  14   5      640.76      651.81     27.46 o 
  -2  14   5       63.35       65.72      7.43 o 
  -1  14   5       17.20       12.90     11.22 o 
   0  14   5       33.38       37.27      7.99 o 
   1  14   5       11.44        5.31      5.14 o 
   2  14   5       81.54       86.67      7.19 o 
   3  14   5      636.08      647.34     27.74 o 
   4  14   5       51.69       60.98     11.99 o 
   5  14   5      919.09      997.83     58.40 o 
   6  14   5        7.72       16.24     13.92 o 
   7  14   5      145.24      145.03     22.05 o 
  -6  15   5        2.39       -7.40      8.55 o 
  -5  15   5      164.57      164.60     13.99 o 
  -4  15   5       56.71       42.93      9.91 o 
  -3  15   5      174.40      181.57     13.81 o 
  -2  15   5      248.52      252.46     16.89 o 
  -1  15   5      235.32      240.73     15.61 o 
   0  15   5      393.96      411.23     20.87 o 
   1  15   5      220.20      237.65     11.83 o 
   2  15   5      237.42      262.31     12.69 o 
   3  15   5      188.88      208.73     14.58 o 
   4  15   5       55.70       65.36     18.18 o 
   5  15   5      158.23      154.32     22.05 o 
   6  15   5        1.13        7.74     15.08 o 
  -5  16   5      156.98      170.29     14.46 o 
  -4  16   5       91.08      102.24     11.89 o 
  -3  16   5      461.72      518.67     24.57 o 
  -2  16   5       45.84       66.91     13.15 o 
  -1  16   5       48.15       46.32      9.56 o 
   0  16   5        2.49        5.43      8.70 o 
   1  16   5       50.56       54.87     12.76 o 
   2  16   5       40.69       49.77      7.65 o 
   3  16   5      466.38      511.68     24.60 o 
   4  16   5      104.77      113.32     20.11 o 
   5  16   5      136.84      124.15     22.05 o 
  -4  17   5       52.68       53.81     10.93 o 
  -3  17   5       97.70      105.58     17.02 o 
  -2  17   5       95.69      102.49     15.86 o 
  -1  17   5      196.69      240.56     21.66 o 
   0  17   5       33.99       30.11      9.94 o 
   1  17   5      201.85      245.35     16.91 o 
   2  17   5       95.95       87.58     10.71 o 
   3  17   5       89.11       82.38     18.95 o 
   4  17   5       44.97       59.56     18.56 o 
  -2  18   5       53.16       58.01     15.47 o 
  -1  18   5       28.43       41.77     12.76 o 
   0  18   5       42.21       42.54     13.54 o 
   1  18   5       30.12       26.76      9.93 o 
   2  18   5       57.88       49.90     10.50 o 
   0   0   6      724.36      682.62     36.36 o 
   1   0   6      428.11      412.82     13.00 o 
   2   0   6       20.11       31.03      3.03 o 
   3   0   6      326.03      283.43     12.14 o 
   4   0   6       66.45       50.80      3.71 o 
   5   0   6     5650.06     5573.51    150.24 o 
   6   0   6      321.85      305.93     15.69 o 
   7   0   6       96.85       94.68      8.90 o 
   8   0   6       55.53       43.32     13.92 o 
   9   0   6       24.74      -12.38     12.38 o 
  10   0   6      103.18      113.98     13.19 o 
 -10   1   6      153.04      168.58     14.97 o 
  -9   1   6       31.54       27.48      8.92 o 
  -8   1   6      353.26      311.73     26.69 o 
  -7   1   6      274.42      260.29     20.88 o 
  -6   1   6     2343.02     2263.58     63.02 o 
  -5   1   6     5868.67     5724.04    158.06 o 
  -4   1   6      283.00      277.49      9.62 o 
  -3   1   6     4578.99     4491.09    121.48 o 
  -2   1   6     3286.65     3452.57     88.59 o 
  -1   1   6     1147.95     1241.64     34.40 o 
   0   1   6      425.15      415.69     22.24 o 
   1   1   6     1099.39     1186.94     43.62 o 
   2   1   6     2867.68     3072.03     88.35 o 
   3   1   6     4657.23     4507.10    121.50 o 
   4   1   6      252.21      257.57      9.33 o 
   5   1   6     5883.87     6008.46    158.15 o 
   6   1   6     2330.89     2280.24     80.80 o 
   7   1   6      221.40      218.39     13.37 o 
   8   1   6      399.73      412.67     29.01 o 
   9   1   6       31.87       34.81     14.31 o 
  10   1   6      141.55      148.80     14.75 o 
 -10   2   6       40.72       40.61     14.70 o 
  -9   2   6       99.61      105.35     12.00 o 
  -8   2   6       36.60        8.90     12.38 o 
  -7   2   6      409.59      459.02     35.77 o 
  -6   2   6      566.84      658.70     39.84 o 
  -5   2   6     1483.29     1505.39     92.19 o 
  -4   2   6     1161.77     1105.42     32.39 o 
  -3   2   6      246.03      189.14     10.22 o 
  -2   2   6      887.75     1054.86     44.26 o 
  -1   2   6     2042.64     2265.84     61.89 o 
   0   2   6        2.96        5.94      3.04 o 
   1   2   6     1978.33     2230.61     78.35 o 
   2   2   6      985.73     1222.22     51.79 o 
   3   2   6      254.37      223.39     28.81 o 
   4   2   6     1201.72     1172.16     32.38 o 
   5   2   6     1438.75     1599.66    177.52 o 
   6   2   6      586.04      707.07     65.75 o 
   7   2   6      454.90      489.19     21.80 o 
   8   2   6       31.03       50.75     13.92 o 
   9   2   6       94.77      124.92     20.11 o 
  10   2   6       38.90       26.69     17.40 o 
 -10   3   6       94.43       91.66     17.40 o 
  -9   3   6      180.86      203.91     18.95 o 
  -8   3   6      184.48      199.11     14.63 o 
  -7   3   6      145.25      162.04     10.69 o 
  -6   3   6      336.14      341.26     15.24 o 
  -5   3   6     1706.18     1660.04     57.42 o 
  -4   3   6      150.06      134.04      6.09 o 
  -3   3   6     2393.65     2317.04     96.36 o 
  -2   3   6     1699.23     1551.71     45.25 o 
  -1   3   6     9094.13     9977.39    261.44 o 
   0   3   6     1418.47     1641.57     45.87 o 
   1   3   6     8654.02     9424.27    330.36 o 
   2   3   6     1799.14     1713.81     45.21 o 
   3   3   6     2352.45     2346.06     81.50 o 
   4   3   6      115.48      105.10      8.34 o 
   5   3   6     1685.45     1696.74     60.98 o 
   6   3   6      324.66      307.83     27.65 o 
   7   3   6      154.41      162.41     19.72 o 
   8   3   6      196.03      223.18     14.81 o 
   9   3   6      169.73      187.19     23.21 o 
  10   3   6       84.38       63.04     19.34 o 
 -10   4   6       19.59       21.66     14.31 o 
  -9   4   6      416.86      452.07     38.68 o 
  -8   4   6      118.56      117.45      8.70 o 
  -7   4   6      698.43      699.64     26.98 o 
  -6   4   6      721.41      734.90     28.63 o 
  -5   4   6      154.90      151.87     15.66 o 
  -4   4   6     1200.07     1139.12     42.45 o 
  -3   4   6      388.82      376.95     19.14 o 
  -2   4   6     4894.49     5501.06    142.08 o 
  -1   4   6     4855.25     5155.30    140.15 o 
   0   4   6      729.55      840.94     24.79 o 
   1   4   6     5069.36     5231.43    140.54 o 
   2   4   6     4537.91     4891.99    179.67 o 
   3   4   6      345.37      330.86     15.98 o 
   4   4   6     1318.29     1309.06     45.53 o 
   5   4   6      169.38      161.16     11.01 o 
   6   4   6      826.84      783.43     31.44 o 
   7   4   6      687.27      655.67     29.10 o 
   8   4   6      144.40      149.01     12.91 o 
   9   4   6      432.40      482.61     24.50 o 
  10   4   6       18.41       23.98     17.79 o 
 -10   5   6       11.78       13.54     14.31 o 
  -9   5   6      548.56      563.89     37.90 o 
  -8   5   6       85.34       87.04      8.42 o 
  -7   5   6      676.95      659.35     22.28 o 
  -6   5   6      319.68      315.63     15.13 o 
  -5   5   6      370.94      354.44     16.24 o 
  -4   5   6      488.07      478.42     19.21 o 
  -3   5   6      389.00      361.91     14.68 o 
  -2   5   6     1108.74     1265.65     40.71 o 
  -1   5   6     1737.99     1788.65     48.54 o 
   0   5   6      213.23      221.88      8.61 o 
   1   5   6     1639.25     1686.76     48.85 o 
   2   5   6      962.45     1058.37     33.80 o 
   3   5   6      330.77      287.27     15.03 o 
   4   5   6      472.23      444.80     20.36 o 
   5   5   6      385.15      352.07     17.63 o 
   6   5   6      286.31      293.73     16.50 o 
   7   5   6      709.31      669.39     29.63 o 
   8   5   6      102.23      103.04     11.80 o 
   9   5   6      502.07      548.24     27.31 o 
  10   5   6       12.49       -1.16     17.40 o 
 -10   6   6       16.69       18.18     13.92 o 
  -9   6   6      495.02      527.54     37.90 o 
  -8   6   6      347.72      356.12     18.17 o 
  -7   6   6      451.48      477.25     17.69 o 
  -6   6   6      620.68      622.25     21.09 o 
  -5   6   6      348.48      364.95     13.68 o 
  -4   6   6      694.44      641.95     26.60 o 
  -3   6   6      184.82      173.34     10.31 o 
  -2   6   6     4256.75     4521.73    121.30 o 
  -1   6   6     3319.45     3513.66     94.72 o 
   0   6   6     1735.52     1684.51     89.56 o 
   1   6   6     3243.95     3421.88     94.95 o 
   2   6   6     4217.66     4434.40    105.82 o 
   3   6   6      190.76      193.17      9.17 o 
   4   6   6      788.76      752.58     28.71 o 
   5   6   6      340.73      319.26     17.48 o 
   6   6   6      663.47      660.34     28.15 o 
   7   6   6      448.35      456.83     32.49 o 
   8   6   6      371.00      353.17     20.74 o 
   9   6   6      501.08      509.27     26.22 o 
  10   6   6       11.62       20.34     10.96 o 
  -9   7   6      252.45      281.95     27.46 o 
  -8   7   6      408.24      402.54     20.48 o 
  -7   7   6      299.53      280.18     14.73 o 
  -6   7   6       11.19       19.53      5.70 o 
  -5   7   6       54.50       60.35      6.57 o 
  -4   7   6      185.96      192.59      9.81 o 
  -3   7   6       82.71      113.01      6.86 o 
  -2   7   6       48.98       50.19      4.83 o 
  -1   7   6      956.32     1010.85     24.35 o 
   0   7   6      351.47      395.11     12.95 o 
   1   7   6      801.79      895.23     45.13 o 
   2   7   6       90.49       76.86      4.68 o 
   3   7   6       69.76      105.79     24.02 o 
   4   7   6      204.92      244.97     13.45 o 
   5   7   6       73.67       80.22      8.91 o 
   6   7   6       21.53       39.69      8.46 o 
   7   7   6      285.48      264.03     17.63 o 
   8   7   6      419.13      419.94     22.65 o 
   9   7   6      250.82      278.84     20.10 o 
  -9   8   6      196.00      211.02     20.30 o 
  -8   8   6      571.71      588.14     26.43 o 
  -7   8   6      324.07      372.75     18.61 o 
  -6   8   6      277.22      278.26     12.87 o 
  -5   8   6      420.51      426.50     14.96 o 
  -4   8   6      174.05      173.96      9.35 o 
  -3   8   6     2200.25     2224.23     63.21 o 
  -2   8   6      999.42     1021.52     30.89 o 
  -1   8   6     1414.41     1413.12     40.88 o 
   0   8   6     2932.43     2936.87     70.39 o 
   1   8   6     1450.12     1422.69     35.32 o 
   2   8   6     1013.53     1039.32     31.04 o 
   3   8   6     2211.31     2261.25     63.55 o 
   4   8   6      167.65      171.75     14.96 o 
   5   8   6      303.31      315.85     14.76 o 
   6   8   6      291.74      303.80     16.64 o 
   7   8   6      310.14      330.04     19.94 o 
   8   8   6      550.29      587.23     29.23 o 
   9   8   6      201.33      237.27     18.15 o 
  -9   9   6       35.88       45.61     10.12 o 
  -8   9   6      281.64      305.25     18.50 o 
  -7   9   6      175.90      171.52     20.30 o 
  -6   9   6      167.26      161.06      9.72 o 
  -5   9   6       99.76       98.50      7.79 o 
  -4   9   6        0.97       -4.43      4.43 o 
  -3   9   6      190.79      208.17     10.40 o 
  -2   9   6      783.58      769.51     25.61 o 
  -1   9   6      498.12      511.55     17.43 o 
   0   9   6     3197.31     3049.24     84.32 o 
   1   9   6      510.97      516.35     14.74 o 
   2   9   6      903.07      881.64     26.10 o 
   3   9   6      218.26      218.16     11.48 o 
   4   9   6        3.80       -4.55      4.55 o 
   5   9   6      148.03      146.30     11.05 o 
   6   9   6      147.53      120.96      9.72 o 
   7   9   6      145.13      142.10     10.98 o 
   8   9   6      305.99      337.22     21.19 o 
   9   9   6       34.11       48.64     11.98 o 
  -8  10   6      238.62      274.78     17.95 o 
  -7  10   6      206.75      203.19     14.86 o 
  -6  10   6      346.99      341.13     17.95 o 
  -5  10   6      378.15      405.62     15.49 o 
  -4  10   6      227.30      226.66     11.43 o 
  -3  10   6      832.00      779.11     25.99 o 
  -2  10   6      513.62      498.46     17.61 o 
  -1  10   6      653.85      644.73     21.33 o 
   0  10   6     4397.37     4299.00    117.74 o 
   1  10   6      681.92      660.72     26.49 o 
   2  10   6      392.19      392.50     15.94 o 
   3  10   6      893.12      860.16     43.49 o 
   4  10   6      251.54      248.36     14.51 o 
   5  10   6      304.32      298.49     18.87 o 
   6  10   6      336.99      335.45     15.31 o 
   7  10   6      194.85      209.77     16.95 o 
   8  10   6      249.82      287.77     19.96 o 
  -8  11   6       81.43       77.90     14.50 o 
  -7  11   6      200.99      192.04     15.36 o 
  -6  11   6      120.15      123.09     11.78 o 
  -5  11   6      319.25      329.39     15.05 o 
  -4  11   6      417.90      431.22     16.88 o 
  -3  11   6      231.87      217.34     10.90 o 
  -2  11   6      798.01      781.37     27.41 o 
  -1  11   6      228.10      229.80     10.97 o 
   0  11   6     1285.00     1267.79     37.54 o 
   1  11   6      237.68      230.93     13.57 o 
   2  11   6      901.78      945.06     42.54 o 
   3  11   6      166.10      174.60     16.05 o 
   4  11   6      432.57      418.96     16.68 o 
   5  11   6      343.26      352.78     15.25 o 
   6  11   6      108.49      109.98     11.24 o 
   7  11   6      199.03      201.11     22.82 o 
   8  11   6       78.02       66.14     17.02 o 
  -8  12   6      112.70      141.82     18.18 o 
  -7  12   6       25.65       17.40      9.19 o 
  -6  12   6      181.95      193.35     14.31 o 
  -5  12   6      458.05      460.71     21.80 o 
  -4  12   6      159.48      182.07     11.00 o 
  -3  12   6      284.75      300.58     13.86 o 
  -2  12   6      242.80      266.33     12.18 o 
  -1  12   6       91.99       85.46      6.93 o 
   0  12   6      477.50      464.57     21.52 o 
   1  12   6       58.96       56.43      7.99 o 
   2  12   6      242.14      258.64     14.86 o 
   3  12   6      304.51      329.67     40.61 o 
   4  12   6      146.49      157.46     12.45 o 
   5  12   6      442.54      422.84     23.98 o 
   6  12   6      173.66      163.21     22.43 o 
   7  12   6       16.04       -1.16     12.38 o 
   8  12   6      118.03      107.13     20.50 o 
  -7  13   6      126.88      131.73     13.44 o 
  -6  13   6      347.70      358.69     21.46 o 
  -5  13   6      106.57      126.72     11.95 o 
  -4  13   6      820.43      833.43     33.98 o 
  -3  13   6      118.76      104.92      8.99 o 
  -2  13   6      113.04      133.32      9.34 o 
  -1  13   6      182.51      166.83     18.56 o 
   0  13   6        0.90       13.03      6.58 o 
   1  13   6      216.46      223.79     22.05 o 
   2  13   6      136.46      165.78     11.98 o 
   3  13   6      123.07      139.20     11.43 o 
   4  13   6      827.66      858.41     34.58 o 
   5  13   6       97.75      108.85     11.61 o 
   6  13   6      361.84      331.84     30.17 o 
   7  13   6      122.48      103.65     19.72 o 
  -6  14   6      149.56      170.17     14.37 o 
  -5  14   6       84.22       84.05     11.43 o 
  -4  14   6      463.13      481.36     24.17 o 
  -3  14   6       41.15       43.01      7.56 o 
  -2  14   6       25.12       27.57      6.39 o 
  -1  14   6       68.33       65.88      9.76 o 
   0  14   6        1.86        3.55      6.58 o 
   1  14   6      102.64       98.40      9.94 o 
   2  14   6       39.35       30.78      7.94 o 
   3  14   6       40.81       29.46     21.08 o 
   4  14   6      448.85      435.96     22.63 o 
   5  14   6       80.99       92.43     19.72 o 
   6  14   6      145.59      152.00     22.43 o 
  -6  15   6      160.30      140.12     13.99 o 
  -5  15   6        5.63       -0.06      8.27 o 
  -4  15   6      445.10      483.24     23.60 o 
  -3  15   6      110.17      114.79     11.48 o 
  -2  15   6      529.50      580.09     26.87 o 
  -1  15   6      336.66      356.53     19.23 o 
   0  15   6       18.08       27.64      8.44 o 
   1  15   6      316.66      321.80     18.58 o 
   2  15   6      552.96      588.72     26.60 o 
   3  15   6      104.72      114.13     11.80 o 
   4  15   6      443.30      471.53     23.67 o 
   5  15   6        3.66       -2.32     15.08 o 
   6  15   6      151.10      153.16     23.59 o 
  -5  16   6       61.21       73.81     12.17 o 
  -4  16   6      134.32      159.89     14.22 o 
  -3  16   6       20.85       13.15     12.76 o 
  -2  16   6       41.69       37.90     12.76 o 
  -1  16   6       21.29       20.45     11.60 o 
   0  16   6      146.07      155.09     13.75 o 
   1  16   6       22.63       17.11      8.72 o 
   2  16   6       41.89       44.24      9.93 o 
   3  16   6       33.15       45.87      9.84 o 
   4  16   6      129.64      124.15     21.66 o 
   5  16   6       67.47       59.17     19.72 o 
  -4  17   6      120.42      143.29     14.07 o 
  -3  17   6      140.56      162.82     18.95 o 
  -2  17   6      104.52      133.43     17.02 o 
  -1  17   6       92.47      113.00     12.73 o 
   0  17   6      171.85      174.06     19.72 o 
   1  17   6       98.70      112.18     12.91 o 
   2  17   6       89.97       98.92     12.51 o 
   3  17   6      127.53      128.01     13.29 o 
   4  17   6      120.91      132.66     22.82 o 
  -2  18   6      116.84      125.70     18.56 o 
  -1  18   6        9.19       15.47     11.99 o 
   0  18   6       90.10       99.67     32.68 o 
   1  18   6        5.37        4.23     11.02 o 
   2  18   6      112.32      126.31     13.84 o 
   1   0   7     4351.68     4679.23    126.59 o 
   2   0   7       56.17       59.78      5.99 o 
   3   0   7      217.31      213.44      8.28 o 
   4   0   7      127.18      125.48      6.33 o 
   5   0   7      113.64      107.93     10.84 o 
   6   0   7      944.90      912.29     35.97 o 
   7   0   7        7.15       17.40     11.22 o 
   8   0   7       66.95       46.41     15.08 o 
   9   0   7      173.79      163.60     21.66 o 
  10   0   7      157.96      154.23     14.76 o 
 -10   1   7       23.06        8.69      9.91 o 
  -9   1   7       90.72       86.63     17.02 o 
  -8   1   7      174.44      163.21     20.11 o 
  -7   1   7      596.88      555.38     37.90 o 
  -6   1   7     1933.13     1885.70     53.72 o 
  -5   1   7     1548.66     1489.04     43.02 o 
  -4   1   7     2080.15     2067.64     60.45 o 
  -3   1   7      492.17      533.89     16.74 o 
  -2   1   7     3281.06     3529.13     99.79 o 
  -1   1   7     2386.40     2709.98    101.09 o 
   0   1   7        0.18       10.44      5.03 o 
   1   1   7     2207.33     2583.90     96.81 o 
   2   1   7     3462.36     3823.08     99.91 o 
   3   1   7      492.98      542.94     17.49 o 
   4   1   7     2099.81     2080.84     57.46 o 
   5   1   7     1602.53     1543.76     43.01 o 
   6   1   7     1991.24     1954.31     69.16 o 
   7   1   7      649.90      622.95     26.03 o 
   8   1   7      151.82      170.17     20.88 o 
   9   1   7       85.99      100.94     18.95 o 
  10   1   7       19.84       15.08     17.02 o 
 -10   2   7      108.67      108.92     13.39 o 
  -9   2   7      193.44      204.49     15.59 o 
  -8   2   7      259.73      237.08     22.05 o 
  -7   2   7      254.48      211.17     21.66 o 
  -6   2   7      185.60      200.07     29.59 o 
  -5   2   7      248.49      270.94     10.51 o 
  -4   2   7      309.98      319.68     11.23 o 
  -3   2   7     1293.62     1216.26     34.68 o 
  -2   2   7     3644.09     3785.40    130.40 o 
  -1   2   7     2145.58     2426.15     69.75 o 
   0   2   7     1102.37     1024.15     29.74 o 
   1   2   7     2372.43     2721.18    112.74 o 
   2   2   7     3563.00     3878.43    103.67 o 
   3   2   7     1244.24     1210.30     34.47 o 
   4   2   7      282.95      315.00     12.80 o 
   6   2   7      185.58      264.17     32.87 o 
   7   2   7      267.27      304.14     15.96 o 
   8   2   7      235.17      214.65     22.82 o 
   9   2   7      138.96      169.79     22.43 o 
  10   2   7      100.39      137.30     22.43 o 
 -10   3   7       17.45       25.53     14.31 o 
  -9   3   7      519.47      502.91     25.70 o 
  -7   3   7      284.68      302.32     17.21 o 
  -6   3   7      341.42      365.19     16.82 o 
  -5   3   7     1237.30     1178.60     56.66 o 
  -4   3   7      905.96      907.01     26.81 o 
  -3   3   7     1874.78     1813.78     50.13 o 
  -2   3   7     5862.31     6025.46    161.95 o 
  -1   3   7     2101.02     2168.38     59.73 o 
   0   3   7       16.42        6.70      3.22 o 
   1   3   7     2071.56     2133.33     75.75 o 
   2   3   7     5851.85     6001.00    161.80 o 
   3   3   7     1796.57     1771.42     64.13 o 
   4   3   7      899.68      931.73     35.40 o 
   5   3   7     1259.86     1182.33     44.55 o 
   6   3   7      386.47      389.70     18.93 o 
   7   3   7      275.51      285.06     21.46 o 
   8   3   7       61.07       70.99      9.73 o 
   9   3   7      535.03      535.27     39.06 o 
  10   3   7       15.64       30.55     18.56 o 
 -10   4   7      167.90      175.97     21.66 o 
  -9   4   7       78.49       84.15     29.59 o 
  -8   4   7      470.90      484.93     23.51 o 
  -7   4   7      171.60      171.24     11.98 o 
  -6   4   7      280.62      266.86     18.18 o 
  -5   4   7      918.49      866.28     32.71 o 
  -4   4   7     1306.87     1325.54     45.26 o 
  -3   4   7       22.62       31.89      4.57 o 
  -2   4   7     5424.83     5855.91    157.29 o 
  -1   4   7      602.91      683.99     20.50 o 
   0   4   7     1979.27     1991.19     55.59 o 
   1   4   7      565.08      648.69     20.71 o 
   2   4   7     5653.07     5779.07    199.23 o 
   3   4   7        5.14        7.43      9.48 o 
   4   4   7     1212.10     1240.29     47.72 o 
   5   4   7      982.78      910.40     35.25 o 
   6   4   7      325.98      307.59     16.62 o 
   7   4   7      185.12      190.49     13.71 o 
   8   4   7      444.74      452.31     23.32 o 
   9   4   7       68.52       75.42     18.95 o 
  10   4   7      138.44      134.59     23.59 o 
 -10   5   7       26.38       18.95     14.70 o 
  -9   5   7       94.40       76.19     17.40 o 
  -8   5   7       62.40       51.32     13.25 o 
  -7   5   7      697.34      700.63     23.89 o 
  -6   5   7       24.60       26.03      6.08 o 
  -5   5   7      807.00      818.53     32.21 o 
  -4   5   7       86.73       93.59      7.51 o 
  -3   5   7     1126.45     1085.04     37.50 o 
  -2   5   7       31.62       43.59      5.56 o 
  -1   5   7     1108.86     1077.64     37.39 o 
   0   5   7     1106.67     1407.21     67.05 o 
   1   5   7      991.34     1007.92     32.28 o 
   2   5   7       27.52       45.60      6.15 o 
   3   5   7     1020.82      987.45     39.24 o 
   4   5   7       78.47       97.44      9.67 o 
   5   5   7      879.17      912.01     35.12 o 
   6   5   7       25.36       27.89      7.53 o 
   7   5   7      706.47      729.59     31.12 o 
   8   5   7       71.18       76.32     11.05 o 
   9   5   7      105.23      104.70     12.71 o 
  10   5   7       17.89       -2.71     16.24 o 
  -9   6   7      121.95      124.54     20.50 o 
  -8   6   7      487.13      512.66     19.17 o 
  -7   6   7      139.45      138.05      9.50 o 
  -6   6   7      250.20      260.01     12.14 o 
  -5   6   7      231.00      245.30     13.27 o 
  -4   6   7     1347.52     1321.68     46.53 o 
  -3   6   7     1018.91     1063.89     37.50 o 
  -2   6   7     1667.81     1546.15     43.84 o 
  -1   6   7     3184.48     3363.49     95.10 o 
   0   6   7     4453.06     4775.56    129.76 o 
   1   6   7     3356.15     3594.83     95.69 o 
   2   6   7     1634.14     1555.22     44.71 o 
   3   6   7      999.69     1004.80     31.13 o 
   4   6   7     1317.08     1286.28     48.95 o 
   5   6   7      230.49      233.66     14.46 o 
   6   6   7      283.46      277.44     16.57 o 
   7   6   7      148.54      169.65     13.82 o 
   8   6   7      438.36      471.69     25.33 o 
   9   6   7      116.40      139.21     14.54 o 
  -9   7   7        9.29       17.40      8.94 o 
  -8   7   7       67.42       67.82     10.12 o 
  -7   7   7      458.80      431.63     17.30 o 
  -6   7   7      521.27      550.82     20.06 o 
  -5   7   7      285.37      281.01     14.08 o 
  -4   7   7      425.69      430.45     15.92 o 
  -3   7   7      849.79      800.11     32.16 o 
  -2   7   7      296.05      294.15     24.56 o 
  -1   7   7      385.02      388.38     36.16 o 
   0   7   7       31.82       33.86      5.57 o 
   1   7   7      329.22      376.24     28.69 o 
   2   7   7      359.02      376.89     19.83 o 
   3   7   7      884.94      897.41     47.71 o 
   4   7   7      418.46      423.53     16.17 o 
   5   7   7      394.46      393.19     18.57 o 
   6   7   7      554.01      585.07     26.36 o 
   7   7   7      438.90      442.54     23.08 o 
   8   7   7       50.93       67.91     24.75 o 
   9   7   7       13.62       24.21     16.24 o 
  -9   8   7      202.90      212.27     15.58 o 
  -8   8   7      142.75      159.41     13.33 o 
  -7   8   7      257.35      262.91     13.19 o 
  -6   8   7      170.52      185.61     10.75 o 
  -5   8   7      518.62      533.21     19.12 o 
  -4   8   7      569.51      553.88     19.63 o 
  -3   8   7      552.20      536.34     18.23 o 
  -2   8   7     1953.53     1989.54     56.00 o 
  -1   8   7     2253.81     2237.77     56.34 o 
   0   8   7     1595.88     1564.64     38.97 o 
   1   8   7     2396.48     2412.44     56.59 o 
   2   8   7     1909.39     1939.44     55.97 o 
   3   8   7      503.52      513.72     30.42 o 
   4   8   7      580.23      598.79     20.41 o 
   5   8   7      507.83      529.86     19.58 o 
   6   8   7      150.82      166.12     12.44 o 
   7   8   7      259.05      268.16     17.72 o 
   8   8   7      136.55      133.75     14.58 o 
   9   8   7      193.60      218.35     22.05 o 
  -9   9   7       17.94       16.03      9.36 o 
  -8   9   7      216.39      228.36     15.91 o 
  -7   9   7       26.26       23.63     12.18 o 
  -6   9   7      498.01      509.67     18.93 o 
  -5   9   7      113.35      112.95      8.41 o 
  -4   9   7      834.00      848.93     27.04 o 
  -3   9   7       74.61       81.10      6.86 o 
  -2   9   7      897.78      855.44     28.31 o 
  -1   9   7      536.14      550.92     19.36 o 
   0   9   7        4.52        1.23      3.08 o 
   1   9   7      599.15      620.85     19.84 o 
   2   9   7      989.11      993.52     28.93 o 
   3   9   7       60.46       70.17      7.44 o 
   4   9   7      811.20      834.06     27.39 o 
   5   9   7      128.86      130.46     10.09 o 
   6   9   7      480.33      487.55     20.46 o 
   7   9   7       37.35       42.40      8.34 o 
   8   9   7      190.88      202.48     17.64 o 
   9   9   7       14.48        8.36     10.96 o 
  -8  10   7        5.61        7.62      9.01 o 
  -7  10   7      195.39      194.49     14.37 o 
  -6  10   7      183.93      172.12     13.54 o 
  -5  10   7       48.91       39.68      6.76 o 
  -4  10   7      323.26      332.34     14.02 o 
  -3  10   7      716.04      696.49     23.27 o 
  -2  10   7      248.04      243.76     11.69 o 
  -1  10   7     1133.81     1158.25     34.10 o 
   0  10   7       39.87       45.37      5.17 o 
   1  10   7     1077.68     1097.12     34.03 o 
   2  10   7      296.52      301.81     12.56 o 
   3  10   7      753.23      689.58     31.36 o 
   4  10   7      294.68      316.27     18.39 o 
   5  10   7       46.93       47.50      7.43 o 
   6  10   7      174.43      188.52     12.99 o 
   7  10   7      195.84      172.49     21.15 o 
   8  10   7        4.34       -1.94      9.93 o 
  -8  11   7      111.80      122.28     16.05 o 
  -7  11   7       39.11       38.46      9.94 o 
  -6  11   7      466.50      475.47     22.46 o 
  -5  11   7      192.28      187.32     11.29 o 
  -4  11   7      707.56      699.94     23.91 o 
  -3  11   7      407.52      438.89     16.88 o 
  -2  11   7      314.44      305.48     13.32 o 
  -1  11   7      375.17      365.58     16.61 o 
   0  11   7     1597.07     1601.80     57.38 o 
   1  11   7      411.58      409.20     18.83 o 
   2  11   7      228.51      229.62     12.08 o 
   3  11   7      427.55      439.48     16.97 o 
   4  11   7      737.55      685.43     23.93 o 
   5  11   7      182.43      180.24     11.55 o 
   6  11   7      461.31      447.33     18.94 o 
   7  11   7       34.88       38.59     11.98 o 
   8  11   7       97.90      117.57     19.72 o 
  -7  12   7       41.93       51.27     10.59 o 
  -6  12   7       66.00       58.76     10.12 o 
  -5  12   7       29.72       17.90      8.36 o 
  -4  12   7      427.89      421.41     17.50 o 
  -3  12   7      181.28      176.09     10.96 o 
  -2  12   7       84.41       85.40      7.74 o 
  -1  12   7      543.32      532.03     22.80 o 
   0  12   7      735.59      724.52     29.63 o 
   1  12   7      469.74      461.57     22.25 o 
   2  12   7      105.41      125.97     10.59 o 
   3  12   7      217.09      224.02     17.40 o 
   4  12   7      423.50      414.22     20.97 o 
   5  12   7       28.97       27.65      8.92 o 
   6  12   7       64.90       66.90     10.50 o 
   7  12   7       36.98       32.49     16.24 o 
  -7  13   7      184.66      215.46     16.41 o 
  -6  13   7      225.00      224.44     16.35 o 
  -5  13   7      650.52      705.77     29.99 o 
  -4  13   7      165.52      174.07     11.48 o 
  -3  13   7      276.20      290.34     15.47 o 
  -2  13   7      172.79      181.50     10.94 o 
  -1  13   7      168.26      180.35     13.37 o 
   0  13   7      358.30      367.71     18.83 o 
   1  13   7      196.84      204.21     14.10 o 
   2  13   7      169.08      189.72     13.65 o 
   3  13   7      269.05      287.47     16.89 o 
   4  13   7      162.60      172.54     13.66 o 
   5  13   7      645.43      681.38     30.29 o 
   6  13   7      207.66      249.84     26.69 o 
   7  13   7      200.60      181.39     24.75 o 
  -6  14   7       46.62       55.83     12.57 o 
  -5  14   7       33.59       33.23      9.74 o 
  -4  14   7      120.96      115.01     13.54 o 
  -3  14   7       25.98       21.10      7.21 o 
  -2  14   7      131.53      152.48     10.29 o 
  -1  14   7       51.18       52.86      9.36 o 
   0  14   7      863.84      819.96     48.54 o 
   1  14   7       57.86       63.09      9.56 o 
   2  14   7      118.05      131.98     12.54 o 
   3  14   7       32.99       20.54      8.14 o 
   4  14   7      130.94      117.88     14.89 o 
   5  14   7       36.43       25.25      9.28 o 
   6  14   7       36.84       41.00     17.02 o 
  -5  15   7      276.44      292.18     18.39 o 
  -4  15   7       39.71       47.30      9.96 o 
  -3  15   7      317.14      333.64     18.30 o 
  -2  15   7      165.14      182.34     14.50 o 
  -1  15   7      234.65      244.16     16.82 o 
   0  15   7      338.82      395.16     21.27 o 
   1  15   7      250.03      267.51     17.40 o 
   2  15   7      146.75      152.71     13.80 o 
   3  15   7      310.86      299.70     18.93 o 
   4  15   7       40.31       45.98     10.04 o 
   5  15   7      275.99      309.02     30.17 o 
  -4  16   7       30.73       34.81      9.96 o 
  -3  16   7       67.43       58.79     14.31 o 
  -2  16   7      133.05      151.05     20.30 o 
  -1  16   7      133.41      133.58     30.36 o 
   0  16   7      105.03       90.50     11.67 o 
   1  16   7      112.25      123.55     12.71 o 
   2  16   7      138.70      148.67     13.56 o 
   3  16   7       59.17       63.33     11.22 o 
   4  16   7       42.33       41.14     10.52 o 
  -3  17   7       69.05       81.61     16.63 o 
  -2  17   7      182.31      155.86     18.95 o 
  -1  17   7      110.03      108.15     12.91 o 
   0  17   7       13.33       -6.20      9.09 o 
   1  17   7      101.03       97.56     14.70 o 
   2  17   7      158.67      159.85     29.97 o 
   3  17   7       58.93       59.51     11.33 o 
  -1  18   7      236.36      273.82     25.53 o 
   0  18   7       21.89       13.30     10.31 o 
   1  18   7      224.28      258.35     23.59 o 
   0   0   8     8914.94     9865.76    473.00 o 
   1   0   8      232.08      339.24     17.67 o 
   2   0   8     3367.72     3406.80     92.87 o 
   3   0   8      355.11      395.59     13.26 o 
   4   0   8      299.22      299.73     20.42 o 
   5   0   8        0.02       -3.43      3.43 o 
   6   0   8     1014.68      977.00     37.82 o 
   7   0   8        0.47       13.15     12.38 o 
   8   0   8      507.61      517.87     36.74 o 
   9   0   8        4.06       16.63     15.47 o 
  10   0   8      488.46      520.96     38.68 o 
 -10   1   8       22.61       30.58     11.17 o 
  -9   1   8      147.00      138.85     22.05 o 
  -8   1   8      218.77      206.14     23.59 o 
  -7   1   8      154.21      138.07     17.79 o 
  -6   1   8       23.47       24.75     11.22 o 
  -5   1   8     2864.85     2837.59     78.59 o 
  -4   1   8      728.41      706.00     21.34 o 
  -3   1   8       52.22       53.70      4.18 o 
  -2   1   8       28.34       26.69      6.57 o 
  -1   1   8      966.73     1051.32     31.94 o 
   1   1   8     1028.96     1157.68     32.07 o 
   2   1   8       40.52       41.77      4.64 o 
   4   1   8      717.79      676.64     21.10 o 
   5   1   8     2870.38     2870.88    100.49 o 
   6   1   8       32.15       41.77      8.51 o 
   7   1   8      113.90      118.73     17.40 o 
   8   1   8      221.42      317.53     27.07 o 
   9   1   8      160.73      197.63     22.82 o 
  10   1   8       24.39       25.91     16.24 o 
 -10   2   8      118.29      152.75     17.02 o 
  -9   2   8      246.67      225.48     25.53 o 
  -8   2   8      906.77      920.09     53.37 o 
  -7   2   8       38.91       22.43     13.15 o 
  -6   2   8      616.79      622.88     30.75 o 
  -5   2   8      610.05      549.70     22.58 o 
  -4   2   8      358.75      371.02     14.52 o 
  -3   2   8      675.32      648.33     32.97 o 
  -2   2   8     1958.51     2043.20     57.92 o 
  -1   2   8     1333.18     1467.92     40.85 o 
   0   2   8     4839.84     4878.35    132.48 o 
   1   2   8     1302.94     1372.23     51.69 o 
   2   2   8     2080.48     2126.05     57.79 o 
   3   2   8      596.79      586.96     18.73 o 
   4   2   8      345.95      395.04     17.99 o 
   5   2   8      597.12      612.80     75.03 o 
   6   2   8      642.69      677.94     45.83 o 
   7   2   8       20.11       23.54      7.37 o 
   8   2   8      859.80      858.99     53.76 o 
   9   2   8      257.20      260.67     25.91 o 
  10   2   8      116.67      167.85     23.59 o 
 -10   3   8        9.68       -1.29      9.85 o 
  -9   3   8       33.79       17.79     14.31 o 
  -8   3   8       86.44       93.21     17.79 o 
  -7   3   8      170.65      178.68     20.50 o 
  -6   3   8     1057.26     1047.79     37.87 o 
  -5   3   8      161.03      166.86     10.86 o 
  -4   3   8     2307.84     2191.71     63.09 o 
  -3   3   8      343.63      329.95     12.55 o 
  -2   3   8     1111.35     1073.90     36.12 o 
  -1   3   8      218.09      281.35     14.08 o 
   0   3   8      814.39      904.94     27.07 o 
   1   3   8      236.56      297.73     11.21 o 
   2   3   8      955.04      933.98     37.74 o 
   3   3   8      392.03      386.93     12.15 o 
   4   3   8     2414.75     2289.43     79.30 o 
   5   3   8      182.95      190.91     12.61 o 
   6   3   8     1022.86     1012.38     40.45 o 
   7   3   8      180.50      171.30     13.29 o 
   8   3   8       96.79      118.68     11.79 o 
   9   3   8       40.05       48.73     17.40 o 
  10   3   8        8.20       -2.32     15.86 o 
  -9   4   8      490.72      552.13     27.62 o 
  -8   4   8      223.88      205.75     22.05 o 
  -7   4   8      322.85      348.77     17.28 o 
  -6   4   8      410.83      375.76     17.65 o 
  -5   4   8      304.55      351.27     15.89 o 
  -4   4   8       46.08       53.50      6.44 o 
  -3   4   8     1221.82     1291.68     43.46 o 
  -2   4   8      455.51      482.30     16.04 o 
  -1   4   8     1494.05     1658.47     45.93 o 
   0   4   8      300.14      311.28     14.20 o 
   1   4   8     1479.36     1571.66     46.10 o 
   2   4   8      507.40      509.30     16.05 o 
   3   4   8     1297.39     1273.31     47.86 o 
   4   4   8       47.61       50.43      7.15 o 
   5   4   8      307.47      321.02     17.60 o 
   6   4   8      418.31      396.95     20.03 o 
   7   4   8      346.20      352.24     19.44 o 
   8   4   8      208.50      185.22     14.81 o 
   9   4   8      470.22      538.75     41.38 o 
  10   4   8       37.00       29.01     17.79 o 
  -9   5   8       14.20       12.36      9.98 o 
  -8   5   8      274.05      277.55     42.16 o 
  -7   5   8       22.40       25.02     12.38 o 
  -6   5   8      699.63      700.22     28.30 o 
  -5   5   8      433.39      417.24     18.20 o 
  -4   5   8     2149.34     2101.07     72.12 o 
  -3   5   8       63.00       80.67      7.14 o 
  -2   5   8     3814.50     3993.64    104.50 o 
  -1   5   8       67.41       67.03      6.58 o 
   0   5   8       71.56       70.30      6.69 o 
   1   5   8       69.42       78.13      7.05 o 
   2   5   8     3529.23     3634.95    104.83 o 
   3   5   8       73.80       75.42     10.83 o 
   4   5   8     2150.84     2116.95     76.03 o 
   5   5   8      405.93      383.55     19.79 o 
   6   5   8      730.59      709.97     30.45 o 
   7   5   8       23.59       27.01      8.44 o 
   8   5   8      274.06      259.18     18.10 o 
   9   5   8       15.39       38.68     17.40 o 
  -9   6   8      413.12      422.72     33.65 o 
  -8   6   8        6.08       -2.38      6.24 o 
  -7   6   8      102.91      113.62      8.92 o 
  -6   6   8       55.28       70.57      8.23 o 
  -5   6   8      200.81      205.94     12.45 o 
  -4   6   8       20.85       31.96      6.29 o 
  -3   6   8      380.41      366.64     22.43 o 
  -2   6   8     1166.09     1289.02     38.32 o 
  -1   6   8     2589.61     2521.56     69.39 o 
   0   6   8        2.19        2.48      3.33 o 
   1   6   8     2479.19     2458.03     69.71 o 
   2   6   8     1237.70     1373.04     39.28 o 
   3   6   8      349.55      376.70     14.84 o 
   4   6   8       24.69       50.80      7.87 o 
   5   6   8      204.41      191.95     17.21 o 
   6   6   8       54.68       71.46     17.02 o 
   7   6   8      101.48      115.55     12.17 o 
   8   6   8       10.99       -5.67      8.80 o 
   9   6   8      411.36      446.91     24.69 o 
  -9   7   8       10.00       22.43     13.92 o 
  -8   7   8       85.56       93.91     19.92 o 
  -7   7   8      172.46      184.67     11.27 o 
  -6   7   8      485.99      463.33     17.84 o 
  -5   7   8      445.72      459.18     20.87 o 
  -4   7   8      825.31      817.59     33.15 o 
  -3   7   8     1417.18     1460.82     58.21 o 
  -2   7   8      837.81      875.35     32.92 o 
  -1   7   8     1289.00     1272.04     37.50 o 
   0   7   8       12.54       14.10      3.98 o 
   1   7   8     1291.36     1306.48     38.06 o 
   2   7   8      820.07      851.54     27.03 o 
   3   7   8     1478.38     1577.84     45.22 o 
   4   7   8      877.17      907.50     28.15 o 
   5   7   8      437.03      486.25     22.97 o 
   6   7   8      467.41      485.76     23.90 o 
   7   7   8      166.40      186.90     15.36 o 
   8   7   8       82.74       84.50     12.26 o 
   9   7   8        8.83       10.54      9.93 o 
  -9   8   8        5.06        1.16     13.54 o 
  -8   8   8      201.32      203.08     15.09 o 
  -7   8   8       68.42       54.80      7.96 o 
  -6   8   8      160.15      178.94     10.90 o 
  -5   8   8        7.50        9.04      5.12 o 
  -4   8   8       35.91       34.40      5.71 o 
  -3   8   8      462.89      465.46     16.86 o 
  -2   8   8      207.81      213.10     10.29 o 
  -1   8   8      316.90      339.04     10.80 o 
   0   8   8     1559.90     1627.19     40.61 o 
   1   8   8      297.00      311.48     10.61 o 
   2   8   8      192.78      194.53     12.67 o 
   3   8   8      429.98      429.09     16.91 o 
   4   8   8       41.01       34.60      6.64 o 
   5   8   8        9.17       -2.09      7.60 o 
   6   8   8      132.92      138.61     10.35 o 
   7   8   8       67.04       56.73     11.33 o 
   8   8   8      198.21      210.28     16.96 o 
   9   8   8       10.70       -1.39      9.73 o 
  -8   9   8        2.74       -7.29      8.08 o 
  -7   9   8      580.80      556.00     25.44 o 
  -6   9   8      198.96      243.71     14.14 o 
  -5   9   8      697.17      712.64     23.91 o 
  -4   9   8      172.44      182.65     10.33 o 
  -3   9   8     2571.29     2612.24     74.63 o 
  -2   9   8       12.22       11.86      4.78 o 
  -1   9   8      192.20      190.84      9.33 o 
   0   9   8      109.32      100.53      5.95 o 
   1   9   8      165.76      160.86      9.38 o 
   2   9   8        9.60        9.90      5.00 o 
   3   9   8     2680.80     2668.86     74.91 o 
   4   9   8      183.57      187.10     11.15 o 
   5   9   8      661.86      669.16     24.17 o 
   6   9   8      219.87      223.25     13.47 o 
   7   9   8      550.08      560.20     28.16 o 
   8   9   8        3.56       -7.32      7.32 o 
  -8  10   8      110.03      135.43     13.65 o 
  -7  10   8       87.71      102.36     11.88 o 
  -6  10   8       30.58       31.96      7.28 o 
  -5  10   8        4.95        5.87      5.96 o 
  -4  10   8       32.09       31.17      7.24 o 
  -3  10   8       49.67       43.43     10.97 o 
  -2  10   8     1038.05     1035.50     32.52 o 
  -1  10   8       81.68       65.66      6.16 o 
   0  10   8       50.34       54.84     15.28 o 
   1  10   8       69.66       76.48      9.32 o 
   2  10   8     1067.82     1062.51     32.73 o 
   3  10   8       48.67       47.88      6.54 o 
   4  10   8       41.73       43.85      7.05 o 
   5  10   8        3.83       -4.81      6.23 o 
   6  10   8       27.44       25.81      8.87 o 
   7  10   8       89.41      100.26     10.43 o 
   8  10   8      120.31      121.07     14.81 o 
  -8  11   8       11.84       11.40     14.70 o 
  -7  11   8      315.20      333.23     19.21 o 
  -6  11   8      117.34      121.76     15.28 o 
  -5  11   8      702.23      734.04     25.57 o 
  -4  11   8       47.98       52.89      8.91 o 
  -3  11   8     1236.77     1200.23     35.72 o 
  -2  11   8       11.26       12.16      5.29 o 
  -1  11   8       57.69       47.26     14.31 o 
   0  11   8       42.80       34.62      7.37 o 
   1  11   8       77.79       71.86      6.80 o 
   2  11   8       19.54       20.67      6.24 o 
   3  11   8     1128.56     1077.65     35.45 o 
   4  11   8       39.24       49.40      7.74 o 
   5  11   8      716.28      738.61     26.03 o 
   6  11   8      105.04      110.49     10.64 o 
   7  11   8      305.56      295.40     16.10 o 
   8  11   8        7.91       13.09     11.84 o 
  -7  12   8      204.70      228.98     16.68 o 
  -6  12   8        5.15        7.58      8.64 o 
  -5  12   8        7.26        7.61      6.87 o 
  -4  12   8       20.13       37.30     10.71 o 
  -3  12   8      193.76      182.31     11.51 o 
  -2  12   8       76.95       84.93      7.66 o 
  -1  12   8      679.51      669.76     28.95 o 
   0  12   8     1031.62      985.21     38.65 o 
   1  12   8      667.89      689.93     28.80 o 
   2  12   8       45.87       42.38      8.30 o 
   3  12   8      209.63      206.21     11.86 o 
   4  12   8       27.82       43.66     10.66 o 
   5  12   8        5.90       -5.98      6.65 o 
   6  12   8        3.80       11.89      7.14 o 
   7  12   8      210.92      230.89     26.69 o 
  -6  13   8      216.44      237.18     16.50 o 
  -5  13   8      186.13      174.58     16.82 o 
  -4  13   8      261.26      288.23     14.59 o 
  -3  13   8       60.09       49.14      7.70 o 
  -2  13   8      109.61      118.79     12.96 o 
  -1  13   8      434.39      421.35     21.09 o 
   0  13   8        1.20        3.56      6.78 o 
   1  13   8      428.48      407.79     21.03 o 
   2  13   8      129.57      136.21     11.70 o 
   3  13   8       49.36       52.57      9.16 o 
   4  13   8      257.87      269.67     17.47 o 
   5  13   8      185.63      176.17     14.50 o 
   6  13   8      231.70      228.40     16.91 o 
  -6  14   8        4.47        8.10      9.96 o 
  -5  14   8       72.29       60.15     11.05 o 
  -4  14   8       22.60       22.58      8.74 o 
  -3  14   8      182.09      180.26     11.71 o 
  -2  14   8        7.44       -5.09     12.96 o 
  -1  14   8      816.90      793.62     32.92 o 
   0  14   8        1.27       11.60      8.08 o 
   1  14   8      776.48      751.96     32.71 o 
   2  14   8        9.05       11.01     11.99 o 
   3  14   8      180.57      178.51     14.20 o 
   4  14   8       22.61       13.25      8.44 o 
   5  14   8       67.92       67.30     18.76 o 
   6  14   8        4.27       -9.67     15.47 o 
  -5  15   8       19.61       19.99      9.91 o 
  -4  15   8      265.59      285.29     17.64 o 
  -3  15   8       23.58       16.85      9.91 o 
  -2  15   8       48.59       76.39     15.66 o 
  -1  15   8      103.35      100.64     12.07 o 
   0  15   8       50.20       46.59      9.65 o 
   1  15   8       96.75       97.89     11.73 o 
   2  15   8       52.77       57.64     10.49 o 
   3  15   8       23.84       10.44      8.37 o 
   4  15   8      268.79      276.28     18.38 o 
   5  15   8       14.24       13.07      9.65 o 
  -4  16   8        1.16        3.09     12.38 o 
  -3  16   8      147.77      153.54     18.95 o 
  -2  16   8      207.20      215.14     16.91 o 
  -1  16   8      236.96      270.18     34.03 o 
   0  16   8       34.23       27.57     10.12 o 
   1  16   8      228.00      242.45     17.27 o 
   2  16   8      194.57      230.10     17.98 o 
   3  16   8      172.82      185.29     15.78 o 
   4  16   8        0.51       -1.19      9.44 o 
  -2  17   8       77.95      104.04     16.63 o 
  -1  17   8       20.22       17.79     10.31 o 
   0  17   8       30.66       24.08     10.30 o 
   1  17   8       15.83        0.77     18.56 o 
   2  17   8       66.23       40.90     10.57 o 
   1   0   9     9982.20    10391.00    278.62 o 
   2   0   9       38.92       38.52      4.00 o 
   3   0   9      937.70      928.10     27.70 o 
   4   0   9        6.88       11.25      3.36 o 
   5   0   9      854.16      822.26     33.16 o 
   6   0   9        4.71        4.25     10.44 o 
   7   0   9      152.71      157.80     19.72 o 
   8   0   9       36.29       28.23     15.86 o 
   9   0   9      794.20      720.14     47.96 o 
  10   0   9       66.42       82.77     20.11 o 
 -10   1   9       12.27       10.06     15.08 o 
  -9   1   9       97.04      105.58     19.72 o 
  -8   1   9      363.64      312.89     29.39 o 
  -7   1   9      161.87      128.02     18.18 o 
  -6   1   9      165.83      172.49     18.95 o 
  -5   1   9       83.44       82.08      6.09 o 
  -4   1   9     1257.08     1242.06     37.44 o 
  -3   1   9      477.50      449.00     14.99 o 
  -2   1   9      149.59      157.01     11.39 o 
  -1   1   9     3811.70     3999.01    108.33 o 
   0   1   9      217.36      211.56     12.17 o 
   1   1   9     3777.20     3940.32    108.18 o 
   2   1   9      157.98      153.33      7.36 o 
   3   1   9      464.12      433.97     14.74 o 
   4   1   9     1372.41     1361.34     37.55 o 
   5   1   9      109.87      124.40      9.94 o 
   6   1   9      130.65      129.44     10.95 o 
   8   1   9      352.67      378.63     30.17 o 
   9   1   9      106.70      147.35     22.43 o 
  10   1   9       11.00       27.07     17.79 o 
  -9   2   9      460.95      436.65     34.03 o 
  -8   2   9      300.57      283.11     27.07 o 
  -7   2   9      784.07      731.36     47.57 o 
  -6   2   9       31.26       35.58     12.38 o 
  -5   2   9      224.67      225.00     12.02 o 
  -4   2   9      132.50      148.90      7.77 o 
  -3   2   9      724.58      728.11     23.51 o 
  -2   2   9      276.00      248.73     10.32 o 
  -1   2   9     3810.13     3978.16    106.04 o 
   0   2   9     1366.93     1411.33     40.72 o 
   1   2   9     3637.01     3721.92    134.14 o 
   2   2   9      292.80      274.17     10.17 o 
   3   2   9      792.98      805.24     23.27 o 
   4   2   9      108.42      134.98     10.78 o 
   5   2   9      200.84      201.89     13.54 o 
   6   2   9       34.57       37.91      7.30 o 
   7   2   9      788.49      792.48     32.76 o 
   8   2   9      334.47      339.57     29.01 o 
   9   2   9      438.15      421.56     34.42 o 
  -9   3   9       40.26       63.04     17.40 o 
  -8   3   9       91.94      108.68     18.56 o 
  -7   3   9      564.30      554.22     37.52 o 
  -6   3   9       85.31       95.20      8.94 o 
  -5   3   9     1812.47     1825.97     62.44 o 
  -4   3   9      223.98      198.55     11.30 o 
  -3   3   9      712.10      628.42     32.65 o 
  -2   3   9      197.61      187.74      8.22 o 
  -1   3   9     1254.34     1266.60     37.82 o 
   0   3   9       57.96       51.93      4.77 o 
   1   3   9     1356.21     1356.50     38.37 o 
   2   3   9      155.09      159.76      7.88 o 
   3   3   9      687.58      656.76     34.23 o 
   4   3   9      187.87      180.68     21.46 o 
   5   3   9     1799.40     1777.97     66.17 o 
   6   3   9      108.88      128.43     11.15 o 
   7   3   9      528.06      520.24     25.09 o 
   8   3   9       76.71       96.69     19.72 o 
   9   3   9       35.48       50.67     18.56 o 
  -9   4   9      119.58      120.29     14.08 o 
  -8   4   9      462.40      531.79     37.13 o 
  -7   4   9      319.62      322.55     27.07 o 
  -6   4   9       94.40       90.59      8.66 o 
  -5   4   9      221.61      212.86     15.66 o 
  -4   4   9       63.65       64.83      7.08 o 
  -3   4   9      651.75      651.56     20.82 o 
  -2   4   9     1847.24     1940.82     56.96 o 
  -1   4   9      386.45      394.31     14.02 o 
   0   4   9      947.32      860.16     26.33 o 
   1   4   9      397.11      404.59     14.53 o 
   2   4   9     1999.20     2122.35     56.99 o 
   3   4   9      690.64      671.17     27.76 o 
   4   4   9       83.68       94.55      9.13 o 
   5   4   9      216.85      204.63     13.88 o 
   6   4   9      114.31       99.16     10.68 o 
   7   4   9      351.06      327.04     19.05 o 
   8   4   9      470.50      489.78     25.27 o 
   9   4   9      117.19      133.82     22.05 o 
  -9   5   9       25.25       23.60     10.78 o 
  -8   5   9       46.86       47.29     10.80 o 
  -7   5   9      427.19      435.57     23.01 o 
  -6   5   9      271.55      268.73     15.15 o 
  -5   5   9      942.59      925.19     35.41 o 
  -4   5   9      435.78      417.01     18.77 o 
  -3   5   9     3859.67     3784.51    123.52 o 
  -2   5   9      235.18      243.15     14.28 o 
  -1   5   9      445.04      426.77     15.40 o 
   0   5   9      578.28      571.43     18.88 o 
   1   5   9      496.82      486.02     19.82 o 
   2   5   9      282.70      304.13     14.58 o 
   3   5   9     3681.49     3624.51    129.35 o 
   4   5   9      413.38      400.20     20.09 o 
   5   5   9      943.18      956.59     38.28 o 
   6   5   9      292.68      273.60     19.14 o 
   7   5   9      376.27      360.46     21.16 o 
   8   5   9       38.05       34.73     10.30 o 
   9   5   9       24.58       27.46     17.40 o 
  -9   6   9       66.47       61.49     16.24 o 
  -8   6   9      167.23      193.64     16.27 o 
  -7   6   9      200.72      201.54     13.92 o 
  -6   6   9      200.43      193.63     13.10 o 
  -5   6   9      133.26      131.19     10.68 o 
  -4   6   9      348.61      332.95     17.28 o 
  -3   6   9     1408.36     1443.70     52.59 o 
  -2   6   9      915.94      914.94     27.95 o 
  -1   6   9      236.41      241.55     10.75 o 
   0   6   9     1990.53     2119.32     60.02 o 
   1   6   9      278.55      294.80     11.69 o 
   2   6   9      934.94      932.11     28.87 o 
   3   6   9     1442.24     1508.06     44.04 o 
   4   6   9      356.64      386.41     25.72 o 
   5   6   9      117.77      156.32     23.79 o 
   6   6   9      186.73      189.66     14.86 o 
   7   6   9      239.32      234.81     18.95 o 
   8   6   9      169.69      200.40     16.96 o 
   9   6   9       51.62       44.06     11.71 o 
  -9   7   9        6.49       10.06     13.54 o 
  -8   7   9       53.68       57.13      8.36 o 
  -7   7   9      160.38      167.57     10.86 o 
  -6   7   9      155.06      169.38     10.70 o 
  -5   7   9      574.58      566.77     24.39 o 
  -4   7   9     1196.23     1206.47     43.89 o 
  -3   7   9     1457.79     1497.43     54.79 o 
  -2   7   9     1836.78     1892.19     67.34 o 
  -1   7   9      136.41      156.63     12.12 o 
   0   7   9       16.29       21.43      4.57 o 
   1   7   9      111.22      129.39      8.45 o 
   2   7   9     1877.98     1965.64     55.84 o 
   3   7   9     1541.26     1561.39     45.58 o 
   4   7   9     1164.55     1163.38     36.53 o 
   5   7   9      558.03      562.90     20.81 o 
   6   7   9      213.94      219.46     15.68 o 
   7   7   9      125.29      141.63     17.60 o 
   8   7   9       56.24       53.48     11.88 o 
   9   7   9        5.96        3.12     10.69 o 
  -8   8   9        6.58        3.31      8.08 o 
  -7   8   9      111.93      108.66      9.61 o 
  -6   8   9      266.27      233.81     12.63 o 
  -5   8   9       95.88      106.39     11.31 o 
  -4   8   9      437.34      451.76     31.52 o 
  -3   8   9      487.87      507.57     21.83 o 
  -2   8   9      407.34      423.74     19.97 o 
  -1   8   9      354.73      350.11     18.38 o 
   0   8   9        7.26        4.25      4.02 o 
   1   8   9      415.68      438.65     15.57 o 
   2   8   9      424.49      442.55     16.60 o 
   3   8   9      451.17      446.63     17.74 o 
   4   8   9      415.85      376.43     16.26 o 
   5   8   9      101.89       99.91      9.26 o 
   6   8   9      258.36      235.53     15.50 o 
   7   8   9      114.43      109.25     15.08 o 
   8   8   9        6.04        1.92     10.57 o 
  -8   9   9       22.42       19.58      9.39 o 
  -7   9   9       43.44       51.75      8.42 o 
  -6   9   9      806.95      833.98     28.12 o 
  -5   9   9      114.26      124.05      9.57 o 
  -4   9   9     1451.21     1544.95     46.58 o 
  -3   9   9      335.92      339.13     16.85 o 
  -2   9   9      371.83      387.96     15.13 o 
  -1   9   9      451.44      446.83     15.95 o 
   0   9   9       83.92       89.08      5.71 o 
   1   9   9      395.23      401.54     16.04 o 
   2   9   9      370.63      352.44     14.94 o 
   3   9   9      331.28      334.79     14.65 o 
   4   9   9     1510.15     1570.72     47.04 o 
   5   9   9      113.29      120.78      9.78 o 
   6   9   9      812.00      819.36     28.87 o 
   7   9   9       38.52       29.47      8.47 o 
   8   9   9       22.85        7.49      8.29 o 
  -8  10   9       41.19       64.14     11.33 o 
  -7  10   9      189.53      201.63     15.69 o 
  -6  10   9      173.67      187.23     12.29 o 
  -5  10   9       18.51        7.87      6.42 o 
  -4  10   9      560.69      587.20     21.45 o 
  -3  10   9      449.74      463.44     17.56 o 
  -2  10   9      133.59      127.61      8.71 o 
  -1  10   9      250.42      241.71     16.05 o 
   0  10   9       32.05       43.13      7.58 o 
   1  10   9      272.77      307.20     12.76 o 
   2  10   9      148.41      150.60      9.64 o 
   3  10   9      420.07      446.58     17.82 o 
   4  10   9      591.31      599.41     22.04 o 
   5  10   9       19.33       10.46      7.30 o 
   6  10   9      160.66      186.45     12.77 o 
   7  10   9      190.87      190.55     13.39 o 
   8  10   9       32.31       13.08      9.13 o 
  -7  11   9       20.27       24.72     10.12 o 
  -6  11   9      527.89      572.60     26.46 o 
  -5  11   9       54.10       52.85     12.52 o 
  -4  11   9      842.81      877.08     28.48 o 
  -3  11   9      205.20      224.26     14.05 o 
  -2  11   9      482.00      460.22     17.51 o 
  -1  11   9      140.49      134.66     11.50 o 
   0  11   9      222.63      211.31     13.92 o 
   1  11   9      173.01      166.97      9.96 o 
   2  11   9      454.72      427.57     17.41 o 
   3  11   9      231.92      247.47     15.78 o 
   4  11   9      790.65      810.59     32.81 o 
   5  11   9       50.70       45.90      8.43 o 
   6  11   9      558.30      563.39     24.95 o 
   7  11   9       25.86       16.83      8.84 o 
  -7  12   9       23.66       33.13     10.29 o 
  -6  12   9      126.26      143.13     13.47 o 
  -5  12   9       58.07       66.33      8.46 o 
  -4  12   9      161.46      162.92     11.13 o 
  -3  12   9       70.55       72.64      8.15 o 
  -2  12   9      594.77      648.96     22.81 o 
  -1  12   9      379.38      376.49     27.46 o 
   0  12   9      578.70      557.95     34.03 o 
   1  12   9      363.42      359.46     19.21 o 
   2  12   9      611.69      635.32     22.82 o 
   3  12   9       49.27       48.40      7.74 o 
   4  12   9      161.07      161.82     17.72 o 
   5  12   9       51.46       63.82     20.97 o 
   6  12   9      122.12      133.61     13.54 o 
   7  12   9       23.82       18.22      8.77 o 
  -6  13   9       68.35       72.64     11.33 o 
  -5  13   9       91.25       89.87     11.56 o 
  -4  13   9       59.12       64.89      8.98 o 
  -3  13   9      188.83      186.37     11.91 o 
  -2  13   9      365.64      347.48     19.69 o 
  -1  13   9       68.61       68.73     10.22 o 
   0  13   9      170.20      153.56     12.91 o 
   1  13   9       83.64       94.00     10.94 o 
   2  13   9      360.24      358.32     19.87 o 
   3  13   9      189.71      184.29     16.63 o 
   4  13   9       59.68       72.91     20.11 o 
   5  13   9      102.79      107.17     11.98 o 
   6  13   9       70.85       48.64     10.77 o 
  -5  14   9        6.20        0.30      8.88 o 
  -4  14   9        4.89       -5.74      6.70 o 
  -3  14   9       62.30       62.07      8.48 o 
  -2  14   9      523.00      555.40     26.81 o 
  -1  14   9       22.22       35.11     10.25 o 
   0  14   9      944.38      909.24     37.44 o 
   1  14   9       26.64       34.81      9.28 o 
   2  14   9      497.92      567.83     26.74 o 
   3  14   9       51.42       44.11      9.87 o 
   4  14   9        9.16        2.51      8.55 o 
   5  14   9        4.28       -2.55      8.83 o 
  -5  15   9      125.37      111.77     17.79 o 
  -4  15   9        5.61       -1.19      8.74 o 
  -3  15   9      117.16      128.35     24.17 o 
  -2  15   9       56.31       65.09     16.44 o 
  -1  15   9        0.66       -8.35      8.35 o 
   0  15   9      133.00      124.35     13.57 o 
   1  15   9        1.40       -8.55      8.55 o 
   2  15   9       52.27       48.15     10.41 o 
   3  15   9      116.11      105.88     13.36 o 
   4  15   9        5.64        1.63      8.64 o 
   5  15   9      144.43      122.21     17.40 o 
  -3  16   9       12.89        9.67     12.76 o 
  -2  16   9      187.84      205.88     17.09 o 
  -1  16   9      150.17      147.84     26.69 o 
   0  16   9      174.50      185.32     15.70 o 
   1  16   9      133.01      132.81     13.75 o 
   2  16   9      187.94      221.70     17.19 o 
   3  16   9       20.56       22.55     11.80 o 
  -1  17   9       88.28       76.96     29.59 o 
   0  17   9      112.80      110.44     13.67 o 
   1  17   9       98.50       98.28     12.71 o 
   0   0  10     4494.08     4704.50    229.35 o 
   1   0  10      395.26      428.27     15.18 o 
   2   0  10     1313.87     1341.31     38.87 o 
   3   0  10        8.28        8.39      3.34 o 
   4   0  10       41.44       43.69      4.59 o 
   5   0  10        5.70        6.34      5.79 o 
   6   0  10      161.94      154.70     18.95 o 
   7   0  10      205.92      215.04     22.82 o 
   8   0  10      142.10      147.74     22.05 o 
   9   0  10       82.50      111.39     21.27 o 
  -9   1  10        9.76        8.51     14.70 o 
  -8   1  10      629.53      644.34     44.09 o 
  -7   1  10      266.15      285.04     25.53 o 
  -6   1  10      634.91      581.68     38.68 o 
  -5   1  10      532.39      523.28     34.42 o 
  -4   1  10      121.11      116.81      7.21 o 
  -3   1  10      947.43      976.04     31.24 o 
  -2   1  10     2727.43     2777.24     76.32 o 
  -1   1  10     1184.71     1216.21     35.70 o 
   0   1  10     5980.81     6392.79    173.09 o 
   1   1  10     1201.67     1212.66     35.60 o 
   2   1  10     2654.46     2730.30     76.16 o 
   3   1  10     1088.27     1085.52     30.74 o 
   4   1  10      124.59      129.05     10.19 o 
   5   1  10      513.29      493.88     23.05 o 
   6   1  10      596.78      576.48     25.91 o 
   7   1  10      275.56      270.34     25.91 o 
   8   1  10      653.04      671.80     45.25 o 
   9   1  10        7.09        5.80     16.24 o 
  -9   2  10      244.02      260.29     27.85 o 
  -8   2  10      100.14      107.52     20.11 o 
  -7   2  10       52.23       39.06     14.70 o 
  -6   2  10      156.51      179.45     20.50 o 
  -5   2  10      213.10      226.33     11.87 o 
  -4   2  10     1006.82      986.83     39.98 o 
  -3   2  10       68.64       84.54      6.02 o 
  -2   2  10     1545.09     1617.77     46.76 o 
  -1   2  10     1080.55     1166.90     35.27 o 
   0   2  10      802.74      841.58     26.16 o 
   1   2  10     1140.36     1250.73     45.53 o 
   2   2  10     1633.01     1645.36     46.62 o 
   3   2  10       96.69      106.11      6.11 o 
   4   2  10      986.08     1008.16     38.95 o 
   5   2  10      158.36      170.16     13.33 o 
   6   2  10      154.69      174.23     13.60 o 
   7   2  10       75.81       97.08     17.79 o 
   8   2  10      102.12      133.82     22.05 o 
   9   2  10      258.51      231.28     27.07 o 
  -9   3  10       63.74       68.07     18.95 o 
  -8   3  10      505.58      474.94     35.97 o 
  -7   3  10       77.29       92.43     17.40 o 
  -6   3  10     1560.87     1461.16     76.19 o 
  -5   3  10      589.36      602.48     24.90 o 
  -4   3  10     1244.69     1226.07     45.76 o 
  -3   3  10     1056.93     1091.22     32.73 o 
  -2   3  10      416.37      410.11     14.67 o 
  -1   3  10      218.64      230.92      9.80 o 
   0   3  10     2809.41     2986.49     83.03 o 
   1   3  10      135.45      170.65     11.56 o 
   2   3  10      432.50      408.35     14.28 o 
   3   3  10     1061.44     1124.22     42.53 o 
   4   3  10     1370.01     1339.36     48.94 o 
   5   3  10      612.20      622.83     27.19 o 
   6   3  10     1441.20     1328.89     52.62 o 
   7   3  10       77.31       79.01     12.76 o 
   8   3  10      492.31      514.77     38.68 o 
   9   3  10       64.79       65.36     18.95 o 
  -9   4  10      227.97      221.22     25.14 o 
  -8   4  10      213.19      239.79     24.75 o 
  -7   4  10       78.09       73.10     16.24 o 
  -6   4  10      535.00      533.90     25.33 o 
  -5   4  10      146.27      132.95     11.80 o 
  -4   4  10     1382.25     1339.19     48.35 o 
  -3   4  10     1376.19     1406.36     52.04 o 
  -2   4  10      512.20      535.55     17.55 o 
  -1   4  10      666.97      664.81     21.36 o 
   0   4  10      417.08      480.02     16.79 o 
   1   4  10      662.33      659.83     21.72 o 
   2   4  10      488.59      500.59     17.13 o 
   3   4  10     1481.57     1548.19     55.52 o 
   4   4  10     1323.52     1357.38     51.41 o 
   5   4  10      142.78      143.90     12.11 o 
   6   4  10      566.26      563.20     25.94 o 
   7   4  10       50.87       66.38     10.50 o 
   8   4  10      208.46      231.28     26.30 o 
   9   4  10      244.94      280.01     29.78 o 
  -9   5  10       62.44       59.31     12.42 o 
  -8   5  10      112.12       88.57     18.56 o 
  -7   5  10        9.35       -0.77     11.99 o 
  -6   5  10      560.31      579.95     23.51 o 
  -5   5  10      177.00      170.86     13.54 o 
  -4   5  10     1127.41     1164.60     42.90 o 
  -3   5  10      570.69      556.74     24.98 o 
  -2   5  10      361.52      356.75     13.38 o 
  -1   5  10      724.17      726.49     22.47 o 
   0   5  10     1149.05     1126.36     33.89 o 
   1   5  10      647.81      661.50     22.61 o 
   2   5  10      363.21      350.29     14.37 o 
   3   5  10      676.88      678.27     27.35 o 
   4   5  10     1133.40     1164.58     45.53 o 
   5   5  10      178.71      169.17     13.54 o 
   6   5  10      447.24      453.21     24.77 o 
   7   5  10       11.28       -1.41      8.23 o 
   8   5  10       99.55       76.39     12.06 o 
   9   5  10       54.58       57.24     18.95 o 
  -9   6  10       80.21       75.22     12.97 o 
  -8   6  10      126.81      146.83     14.63 o 
  -7   6  10      289.80      302.40     19.14 o 
  -6   6  10      333.93      350.72     18.20 o 
  -5   6  10      130.20      145.91     11.14 o 
  -4   6  10     1026.96     1072.80     39.86 o 
  -3   6  10     2024.90     2031.97     71.85 o 
  -2   6  10     1168.11     1105.91     42.35 o 
  -1   6  10     1105.30     1135.91     34.81 o 
   0   6  10      483.28      474.10     16.86 o 
   1   6  10     1194.79     1198.46     35.31 o 
   2   6  10     1189.65     1182.47     35.31 o 
   3   6  10     2041.97     2103.44     60.01 o 
   4   6  10      999.93     1039.97     42.25 o 
   5   6  10      118.85      138.07     16.63 o 
   6   6  10      350.77      360.55     20.31 o 
   7   6  10      281.83      296.74     19.12 o 
   8   6  10      124.67      137.12     26.49 o 
   9   6  10      110.91      107.13     22.05 o 
  -8   7  10       24.42       23.01     10.67 o 
  -7   7  10       64.41       63.68      8.26 o 
  -6   7  10      345.71      346.04     18.02 o 
  -5   7  10       28.49       44.67      7.99 o 
  -4   7  10      160.58      180.16     12.73 o 
  -3   7  10      720.91      693.15     28.30 o 
  -2   7  10      208.23      222.00     13.94 o 
  -1   7  10      352.03      331.97     20.66 o 
   0   7  10      129.57      123.23      7.75 o 
   1   7  10      291.95      261.77     12.48 o 
   2   7  10      241.26      249.83     11.84 o 
   3   7  10      720.68      683.39     23.65 o 
   4   7  10      211.22      208.98     12.01 o 
   5   7  10       38.28       47.55      7.62 o 
   6   7  10      288.86      281.20     19.14 o 
   7   7  10       87.02       95.90     12.99 o 
   8   7  10       21.24       13.46     10.57 o 
  -8   8  10      127.89      140.15     13.19 o 
  -7   8  10      242.31      244.20     13.45 o 
  -6   8  10      222.94      225.68     12.86 o 
  -5   8  10      453.01      463.88     22.01 o 
  -4   8  10      845.29      863.89     33.64 o 
  -3   8  10     1339.98     1340.59     49.39 o 
  -2   8  10     1331.86     1286.99     47.41 o 
  -1   8  10      911.50      899.60     35.96 o 
   0   8  10       13.39       10.14      4.71 o 
   1   8  10      933.19      955.87     29.65 o 
   2   8  10     1340.57     1284.85     39.11 o 
   3   8  10     1331.66     1334.88     40.90 o 
   4   8  10      832.79      819.32     28.07 o 
   5   8  10      438.36      452.55     18.70 o 
   6   8  10      203.49      187.43     12.96 o 
   7   8  10      246.25      234.60     14.77 o 
   8   8  10      132.58      112.03     12.73 o 
  -8   9  10       18.54       35.74      9.86 o 
  -7   9  10      150.67      161.44     15.44 o 
  -6   9  10       36.85       33.55      7.57 o 
  -5   9  10      471.98      459.56     18.72 o 
  -4   9  10      144.13      152.78     10.13 o 
  -3   9  10      540.12      579.82     21.02 o 
  -2   9  10       70.83       70.01      6.96 o 
  -1   9  10      229.40      230.22     10.74 o 
   0   9  10       73.16       68.92      6.75 o 
   1   9  10      207.64      200.32     10.96 o 
   2   9  10       36.71       30.97      6.19 o 
   3   9  10      546.21      579.18     21.51 o 
   4   9  10      138.60      146.77     10.59 o 
   5   9  10      506.28      504.43     19.80 o 
   6   9  10       33.35       30.54      8.49 o 
   7   9  10      167.30      172.38     12.86 o 
   8   9  10       15.88       10.88      8.79 o 
  -7  10  10       96.68      110.83     12.91 o 
  -6  10  10      134.20      141.16     16.32 o 
  -5  10  10      926.78      933.37     30.67 o 
  -4  10  10      171.22      168.25     10.80 o 
  -3  10  10      212.77      217.23     14.07 o 
  -2  10  10      638.51      612.38     21.13 o 
  -1  10  10      335.78      322.35     17.47 o 
   0  10  10      191.75      213.50     14.02 o 
   1  10  10      307.09      309.28     13.91 o 
   2  10  10      589.07      566.27     21.38 o 
   3  10  10      266.13      272.95     13.25 o 
   4  10  10      153.49      163.90     11.09 o 
   5  10  10      917.42      904.03     31.26 o 
   6  10  10      139.01      127.93     11.61 o 
   7  10  10       93.61      101.94     11.47 o 
  -7  11  10      319.12      337.38     29.01 o 
  -6  11  10       53.41       67.33     10.22 o 
  -5  11  10      140.83      168.77     11.49 o 
  -4  11  10      375.77      358.40     15.92 o 
  -3  11  10      454.31      479.52     18.53 o 
  -2  11  10       67.19       69.52      7.89 o 
  -1  11  10      346.46      330.83     18.10 o 
   0  11  10      133.58      147.84     12.26 o 
   1  11  10      331.83      326.51     18.10 o 
   2  11  10      102.78      113.97     13.10 o 
   3  11  10      415.34      428.97     18.44 o 
   4  11  10      365.10      350.72     16.46 o 
   5  11  10      140.05      143.04     11.49 o 
   6  11  10       53.17       55.25      9.92 o 
   7  11  10      343.60      345.45     18.12 o 
  -6  12  10       41.54       33.98     10.02 o 
  -5  12  10       73.34       75.88      9.43 o 
  -4  12  10        1.35       -5.40      6.10 o 
  -3  12  10      485.34      513.30     19.95 o 
  -2  12  10      152.18      160.60     10.68 o 
  -1  12  10      338.52      338.38     19.41 o 
   0  12  10      549.95      504.11     30.75 o 
   1  12  10      325.18      325.19     18.76 o 
   2  12  10      119.77      135.63     10.25 o 
   3  12  10      482.96      490.31     20.07 o 
   4  12  10        7.00        6.80      6.70 o 
   5  12  10       72.01       71.67     12.43 o 
   6  12  10       39.48       37.51      9.22 o 
  -6  13  10      101.95      103.00     13.34 o 
  -5  13  10       77.22      107.16     10.58 o 
  -4  13  10       96.76      101.98      9.85 o 
  -3  13  10      176.43      182.04     11.60 o 
  -2  13  10      368.52      386.82     21.56 o 
  -1  13  10      690.47      678.29     30.56 o 
   0  13  10       47.90       58.20     10.01 o 
   1  13  10      723.93      713.14     30.89 o 
   2  13  10      366.40      361.47     35.39 o 
   3  13  10      156.16      144.80     11.30 o 
   4  13  10       83.61       87.07      9.89 o 
   5  13  10       92.43      100.44     10.70 o 
   6  13  10      125.40      117.66     11.43 o 
  -5  14  10        5.76        7.96     10.83 o 
  -4  14  10       28.65       18.36      9.07 o 
  -3  14  10       27.48       20.16      9.84 o 
  -2  14  10       19.91       11.92     17.79 o 
  -1  14  10      379.88      392.91     21.35 o 
   0  14  10       16.52        9.69      8.55 o 
   1  14  10      353.94      366.62     21.00 o 
   2  14  10       12.67       13.17      8.64 o 
   3  14  10       20.45       25.00      9.36 o 
   4  14  10       16.04        7.97      9.36 o 
   5  14  10        4.33       -3.73      9.56 o 
  -4  15  10      125.41      148.13     19.34 o 
  -3  15  10      108.85      100.65     13.08 o 
  -2  15  10       54.88       65.66     11.80 o 
  -1  15  10      312.06      300.18     19.88 o 
   0  15  10        2.52       -2.20      8.72 o 
   1  15  10      347.84      353.51     20.81 o 
   2  15  10       51.73       44.84     10.69 o 
   3  15  10       95.12       87.38     15.28 o 
   4  15  10      133.68      125.33     14.31 o 
  -3  16  10       54.07       56.47     16.24 o 
  -2  16  10       35.16       24.33     14.50 o 
  -1  16  10       49.15       40.06     11.30 o 
   0  16  10       34.73       32.27     10.87 o 
   1  16  10       45.89       44.94     10.77 o 
   2  16  10       41.76       40.29     10.72 o 
   3  16  10       56.56       62.38     12.36 o 
   1   0  11       55.46       63.12      5.91 o 
   2   0  11     1229.76     1248.10     36.86 o 
   3   0  11      225.80      227.36     10.10 o 
   4   0  11      196.62      187.37     14.12 o 
   5   0  11      541.37      575.52     49.89 o 
   6   0  11      345.18      338.02     28.23 o 
   7   0  11       31.66       38.68     16.24 o 
   8   0  11      112.51       98.62     20.11 o 
   9   0  11       17.20       25.14     16.63 o 
  -9   1  11      305.09      371.29     32.49 o 
  -8   1  11        9.21        1.93     14.31 o 
  -7   1  11      556.52      534.50     39.45 o 
  -6   1  11      271.96      226.25     23.59 o 
  -5   1  11       72.93       63.04     13.92 o 
  -4   1  11     1156.59     1153.06     35.01 o 
  -3   1  11      624.75      599.12     19.04 o 
  -2   1  11      575.76      589.90     20.22 o 
  -1   1  11     4596.20     4587.39    125.71 o 
   0   1  11     1211.79     1202.35     35.82 o 
   1   1  11     4627.51     4616.49    125.60 o 
   2   1  11      654.20      643.98     20.69 o 
   3   1  11      564.15      527.25     18.49 o 
   4   1  11     1210.88     1225.57     52.79 o 
   5   1  11       63.39       54.33     10.06 o 
   6   1  11      261.96      241.72     23.98 o 
   7   1  11      582.41      566.21     39.45 o 
   8   1  11        9.28       10.44     15.08 o 
   9   1  11      311.26      314.43     31.33 o 
  -9   2  11        1.80        4.25     14.70 o 
  -8   2  11      322.13      310.57     30.17 o 
  -7   2  11      345.87      337.64     29.01 o 
  -6   2  11      293.04      278.08     26.69 o 
  -5   2  11      295.65      220.06     23.59 o 
  -4   2  11     1095.77     1103.68     37.14 o 
  -3   2  11      401.90      427.11     15.72 o 
  -2   2  11      269.68      269.22     11.96 o 
  -1   2  11      489.97      485.54     17.52 o 
   0   2  11       74.96       88.22      6.68 o 
   1   2  11      558.56      559.76     43.70 o 
   2   2  11      345.30      342.93     12.39 o 
   3   2  11      417.27      447.51     20.91 o 
   4   2  11      896.46      871.64     38.96 o 
   5   2  11      292.03      287.12     16.62 o 
   6   2  11      359.29      342.08     19.27 o 
   7   2  11      303.05      262.99     27.07 o 
   8   2  11      301.08      336.09     30.55 o 
   9   2  11        1.70       22.05     17.79 o 
  -9   3  11       75.88       73.87     19.72 o 
  -8   3  11      161.44      165.53     22.43 o 
  -7   3  11      425.89      403.39     32.49 o 
  -6   3  11       17.30        7.74     12.38 o 
  -5   3  11       90.36       83.94      8.43 o 
  -4   3  11     2739.22     2683.34    114.29 o 
  -3   3  11      217.56      213.02     10.08 o 
  -2   3  11      438.22      457.83     16.30 o 
  -1   3  11     1027.82     1095.52     32.97 o 
   0   3  11      886.11      942.30     29.20 o 
   1   3  11     1072.19     1085.23     33.24 o 
   2   3  11      458.30      461.64     16.11 o 
   3   3  11      206.93      188.08     13.67 o 
   4   3  11     2852.37     2756.71     97.36 o 
   5   3  11       84.74       94.39     13.34 o 
   6   3  11       10.42        4.35      8.18 o 
   7   3  11      413.90      390.62     32.49 o 
   8   3  11      182.50      189.90     24.75 o 
   9   3  11       81.44       88.95     20.11 o 
  -9   4  11       14.54        0.77     15.47 o 
  -8   4  11      163.65      179.07     24.37 o 
  -7   4  11      480.49      498.14     36.74 o 
  -6   4  11      118.90      122.21     18.18 o 
  -5   4  11     1030.15     1058.67     38.97 o 
  -4   4  11      193.27      190.66     30.55 o 
  -3   4  11     1383.03     1372.97     48.35 o 
  -2   4  11      239.81      246.24     10.97 o 
  -1   4  11     1299.65     1349.52     40.83 o 
   0   4  11      786.67      761.18     24.56 o 
   1   4  11     1403.23     1433.51     41.48 o 
   2   4  11      240.70      255.27     12.02 o 
   3   4  11     1355.02     1306.11     51.14 o 
   4   4  11      185.53      189.72     13.92 o 
   5   4  11      978.43     1004.84     41.70 o 
   6   4  11      115.13      107.79     13.92 o 
   7   4  11      488.96      456.67     24.42 o 
   8   4  11      160.99      200.73     25.14 o 
   9   4  11        9.95        8.12     16.63 o 
  -9   5  11       59.00       54.15     18.95 o 
  -8   5  11      239.89      251.78     27.46 o 
  -7   5  11       42.52       20.11     15.86 o 
  -6   5  11       18.61       25.76      7.43 o 
  -5   5  11       94.19       98.65      9.52 o 
  -4   5  11      714.60      714.87     50.08 o 
  -3   5  11      109.91      118.87      9.44 o 
  -2   5  11      744.47      737.05     30.16 o 
  -1   5  11       86.74       91.66      8.66 o 
   0   5  11      971.83      965.21     30.00 o 
   1   5  11       99.31      103.11      8.08 o 
   2   5  11      806.72      775.21     25.31 o 
   3   5  11       87.27       83.25      7.96 o 
   4   5  11      769.24      769.98     31.99 o 
   5   5  11       78.03       67.33     10.22 o 
   6   5  11       17.66       18.21      8.91 o 
   7   5  11       30.02       17.29      9.28 o 
   8   5  11      230.05      258.74     29.01 o 
  -8   6  11      138.88      140.09     15.31 o 
  -7   6  11      269.46      309.02     29.01 o 
  -6   6  11      473.82      481.90     22.86 o 
  -5   6  11      952.91      942.37     49.50 o 
  -4   6  11      621.00      622.06     25.08 o 
  -3   6  11     1656.74     1669.69     58.98 o 
  -2   6  11      421.60      412.34     19.61 o 
  -1   6  11      991.94      962.08     30.58 o 
   0   6  11      314.99      344.07     13.99 o 
   1   6  11     1045.76     1025.11     31.22 o 
   2   6  11      430.32      407.84     16.39 o 
   3   6  11     1652.23     1640.00     49.16 o 
   4   6  11      559.06      531.80     21.02 o 
   5   6  11      912.50      926.36     42.35 o 
   6   6  11      492.01      492.56     25.14 o 
   7   6  11      247.02      293.45     19.64 o 
   8   6  11      158.41      158.74     15.69 o 
  -8   7  11       43.75       43.73     11.75 o 
  -7   7  11       20.05       23.96      8.72 o 
  -6   7  11       13.96       19.08      8.07 o 
  -5   7  11        4.68        7.89      6.72 o 
  -4   7  11       50.02       48.02      8.27 o 
  -3   7  11      124.22      152.28     11.78 o 
  -2   7  11      655.58      631.92     26.74 o 
  -1   7  11      227.89      230.19     13.92 o 
   0   7  11       37.67       46.75      6.07 o 
   1   7  11      205.51      202.20     10.95 o 
   2   7  11      646.70      631.39     22.28 o 
   3   7  11       96.14       97.64      8.82 o 
   4   7  11       70.47       70.43      8.34 o 
   5   7  11        5.12        8.16      7.01 o 
   6   7  11        6.96        0.88      8.64 o 
   7   7  11       30.37       19.50     10.45 o 
   8   7  11       56.35       57.55     12.23 o 
  -8   8  11       12.73       21.41     11.07 o 
  -7   8  11      307.22      342.64     16.26 o 
  -6   8  11      550.21      565.12     21.95 o 
  -5   8  11      599.42      608.16     25.88 o 
  -4   8  11      991.53     1056.37     39.86 o 
  -3   8  11      698.95      714.49     29.78 o 
  -2   8  11      292.56      280.14     16.45 o 
  -1   8  11      143.42      145.13     11.89 o 
   0   8  11     1831.99     1805.51     52.54 o 
   1   8  11      182.89      180.43     10.28 o 
   2   8  11      319.18      305.01     13.90 o 
   3   8  11      737.67      691.92     24.64 o 
   4   8  11      941.81      965.07     32.73 o 
   5   8  11      551.14      523.56     21.44 o 
   6   8  11      615.88      593.82     23.00 o 
   7   8  11      291.37      304.67     17.52 o 
   8   8  11       17.90        1.51      8.88 o 
  -7   9  11      184.38      194.11     13.05 o 
  -6   9  11       18.86       28.17      7.85 o 
  -5   9  11       12.92        9.66      7.28 o 
  -4   9  11      155.06      148.26     10.67 o 
  -3   9  11      616.38      608.31     26.38 o 
  -2   9  11      100.10       86.56     19.53 o 
  -1   9  11      263.12      264.03     16.63 o 
   0   9  11      136.78      134.00     11.24 o 
   1   9  11      243.65      225.16     11.83 o 
   2   9  11      112.18      120.00      8.92 o 
   3   9  11      552.88      555.55     21.51 o 
   4   9  11      145.51      143.86     11.01 o 
   5   9  11       12.90       12.10      7.63 o 
   6   9  11       25.42       32.30     10.62 o 
   7   9  11      194.88      184.58     13.81 o 
  -7  10  11       51.11       56.78      9.28 o 
  -6  10  11      663.74      688.12     25.09 o 
  -5  10  11      148.45      142.24     12.47 o 
  -4  10  11      430.97      459.16     21.95 o 
  -3  10  11      135.03      144.00     12.00 o 
  -2  10  11      360.09      381.55     15.85 o 
  -1  10  11      215.99      213.95     30.17 o 
   0  10  11      433.45      417.93     21.14 o 
   1  10  11      210.80      201.26     11.36 o 
   2  10  11      363.72      366.11     16.10 o 
   3  10  11      113.35      114.86      9.99 o 
   4  10  11      475.85      499.65     19.97 o 
   5  10  11      156.04      179.31     12.39 o 
   6  10  11      667.10      658.54     28.60 o 
   7  10  11       53.84       56.71     13.64 o 
  -6  11  11       95.41      109.53     10.50 o 
  -5  11  11      358.82      351.83     16.46 o 
  -4  11  11       83.56       78.40      8.73 o 
  -3  11  11      218.33      207.84     12.20 o 
  -2  11  11      184.81      192.33     11.40 o 
  -1  11  11      456.00      460.34     23.04 o 
   0  11  11      479.44      494.34     23.67 o 
   1  11  11      469.30      483.84     23.29 o 
   2  11  11      176.65      175.05     11.80 o 
   3  11  11      199.23      207.01     12.69 o 
   4  11  11       64.98       67.00      9.11 o 
   5  11  11      360.50      320.25     16.79 o 
   6  11  11      109.62      104.25     11.40 o 
  -6  12  11       94.06      118.83     13.60 o 
  -5  12  11      122.70      125.69     13.22 o 
  -4  12  11      248.04      271.15     14.78 o 
  -3  12  11        2.64       -5.17      6.14 o 
  -2  12  11       99.80      119.57     12.38 o 
  -1  12  11      181.57      160.99     13.66 o 
   0  12  11       12.12        1.34     10.83 o 
   1  12  11      169.59      142.51     13.19 o 
   2  12  11       82.31       61.77     10.50 o 
   3  12  11       11.53        8.31      7.21 o 
   4  12  11      283.55      285.22     15.43 o 
   5  12  11      127.09      117.85     11.20 o 
   6  12  11       86.45       94.19     11.22 o 
  -5  13  11       67.25       69.57     11.84 o 
  -4  13  11       43.01       30.10      8.19 o 
  -3  13  11      230.58      243.38     17.19 o 
  -2  13  11      380.85      402.13     22.11 o 
  -1  13  11      140.21      153.87     13.84 o 
   0  13  11      753.65      796.56     34.41 o 
   1  13  11      135.03      133.60     13.19 o 
   2  13  11      395.58      391.01     21.63 o 
   3  13  11      224.56      236.03     13.99 o 
   4  13  11       32.64       21.19      8.36 o 
   5  13  11       64.17       54.49      9.96 o 
  -4  14  11       23.03       19.69      9.21 o 
  -3  14  11       29.97       21.94     10.01 o 
  -2  14  11       11.66       10.17      9.48 o 
  -1  14  11      141.45      143.76     20.88 o 
   0  14  11        2.16        4.14      8.35 o 
   1  14  11      130.27      127.23     13.47 o 
   2  14  11       13.91        1.33      9.11 o 
   3  14  11       39.53       31.19      9.87 o 
   4  14  11       21.98       12.45      9.59 o 
  -3  15  11      161.95      178.26     15.69 o 
  -2  15  11      119.54      129.88     14.68 o 
  -1  15  11       10.09       13.91     10.25 o 
   0  15  11      462.92      517.38     26.64 o 
   1  15  11        8.11        7.91      9.76 o 
   2  15  11      122.64      131.86     14.48 o 
   3  15  11      172.71      164.92     15.61 o 
  -1  16  11       59.97       60.00     12.23 o 
   0  16  11       56.88       55.07     14.70 o 
   1  16  11       59.80       47.41     11.89 o 
   0   0  12       64.52       58.79     12.76 o 
   1   0  12     1730.55     1738.42     50.30 o 
   2   0  12       23.86       15.26      5.52 o 
   3   0  12      724.21      707.95     23.09 o 
   4   0  12        6.05       -1.65      6.58 o 
   5   0  12     1576.34     1500.61     82.38 o 
   6   0  12      513.67      478.42     35.58 o 
   7   0  12      470.38      452.12     35.19 o 
   8   0  12       18.98       19.72     16.63 o 
   9   0  12        0.52       -2.32     15.08 o 
  -9   1  12       46.03       58.01     18.95 o 
  -8   1  12      144.79      166.69     23.21 o 
  -7   1  12       29.58       39.06     15.86 o 
  -6   1  12       42.70       52.99     16.63 o 
  -5   1  12       42.88       57.63     14.70 o 
  -4   1  12      589.80      615.13     21.01 o 
  -3   1  12      745.73      760.46     24.48 o 
  -2   1  12      328.09      334.27     12.90 o 
  -1   1  12      180.50      194.18     10.28 o 
   0   1  12     4674.93     4719.12    129.50 o 
   1   1  12      208.72      223.55     10.41 o 
   2   1  12      257.09      284.73     12.45 o 
   3   1  12      779.99      772.49     32.11 o 
   4   1  12      640.71      652.13     28.15 o 
   5   1  12       37.55       39.76     14.12 o 
   6   1  12       56.15       42.93     15.86 o 
   7   1  12       24.07       22.05     15.47 o 
   8   1  12      165.78      147.74     22.43 o 
   9   1  12       44.42       46.02     17.79 o 
  -9   2  12       13.40        0.39     15.47 o 
  -8   2  12      185.43      174.81     23.21 o 
  -7   2  12      189.24      172.88     22.43 o 
  -6   2  12      460.27      462.56     34.03 o 
  -5   2  12      939.39      865.56     54.92 o 
  -4   2  12      472.53      501.37     22.12 o 
  -3   2  12     1562.35     1599.16     50.30 o 
  -2   2  12      288.04      286.55     12.33 o 
  -1   2  12       81.93      101.06      7.38 o 
   0   2  12      169.22      184.50      9.99 o 
   1   2  12       96.51      111.72      7.44 o 
   2   2  12      301.03      299.11     12.22 o 
   3   2  12     1430.13     1431.27     57.43 o 
   4   2  12      525.37      531.60     24.59 o 
   5   2  12      954.07      955.10     68.46 o 
   6   2  12      392.67      410.74     33.26 o 
   7   2  12      192.83      166.69     23.98 o 
   8   2  12      167.83      157.41     23.59 o 
   9   2  12       11.17        0.39     17.79 o 
  -8   3  12       42.91       34.03     16.63 o 
  -7   3  12      106.52      102.49     19.34 o 
  -6   3  12        1.86       -0.39     12.38 o 
  -5   3  12       56.02       59.47      7.76 o 
  -4   3  12      196.54      186.00     12.51 o 
  -3   3  12      862.77      895.45     35.62 o 
  -2   3  12      190.28      176.90      9.73 o 
  -1   3  12     1804.27     1752.13     50.28 o 
   0   3  12      157.27      175.39     12.08 o 
   1   3  12     1754.67     1701.74     50.51 o 
   2   3  12      189.57      186.74     13.94 o 
   3   3  12      998.58      988.04     38.56 o 
   4   3  12      207.45      191.00     14.61 o 
   5   3  12       49.14       37.74     17.02 o 
   6   3  12        3.80       -2.22      8.15 o 
   7   3  12      108.89      109.84     20.11 o 
   8   3  12       43.10       29.39     17.79 o 
  -8   4  12       61.15       62.27     17.79 o 
  -7   4  12       71.05       83.93     19.34 o 
  -6   4  12      715.59      691.13     44.48 o 
  -5   4  12      221.63      199.80     13.08 o 
  -4   4  12     1159.36     1232.32     43.39 o 
  -3   4  12      240.76      261.70     14.49 o 
  -2   4  12      934.37      926.33     30.07 o 
  -1   4  12      274.12      278.92     12.56 o 
   0   4  12     1284.89     1279.98     38.56 o 
   1   4  12      281.67      286.16     13.00 o 
   2   4  12     1044.51     1036.04     31.47 o 
   3   4  12      229.42      232.38     15.58 o 
   4   4  12     1074.45     1084.29     45.67 o 
   5   4  12      218.48      187.59     15.01 o 
   6   4  12      682.67      650.39     31.52 o 
   7   4  12       58.72       77.74     18.56 o 
   8   4  12       61.55       92.43     20.50 o 
  -8   5  12       37.19       40.61     18.18 o 
  -7   5  12      440.71      412.28     34.42 o 
  -6   5  12        3.56        2.32     13.92 o 
  -5   5  12        2.83       -3.96      5.97 o 
  -4   5  12      117.15      113.18     23.01 o 
  -3   5  12     1114.45     1136.82     60.33 o 
  -2   5  12       45.57       47.56      7.66 o 
  -1   5  12     1790.13     1830.21     52.27 o 
   0   5  12      357.53      364.34     14.98 o 
   1   5  12     1780.51     1765.03     52.47 o 
   2   5  12       45.27       45.22      6.77 o 
   3   5  12     1238.42     1215.18     37.12 o 
   4   5  12      116.83      117.77     15.28 o 
   5   5  12        2.87        0.13      7.98 o 
   6   5  12        5.07        2.92      8.59 o 
   7   5  12      406.05      399.96     26.11 o 
   8   5  12       36.77       23.59     18.95 o 
  -8   6  12       67.85       92.82     20.88 o 
  -7   6  12      234.54      235.53     26.30 o 
  -6   6  12      407.73      397.42     25.72 o 
  -5   6  12        4.86        0.62      6.94 o 
  -4   6  12     1056.95     1090.70     49.89 o 
  -3   6  12      455.05      460.94     21.00 o 
  -2   6  12      571.45      580.73     26.01 o 
  -1   6  12      155.62      165.02      9.51 o 
   0   6  12       79.27       72.71      7.03 o 
   1   6  12      160.53      151.39      9.91 o 
   2   6  12      653.62      627.19     21.80 o 
   3   6  12      405.29      399.94     17.43 o 
   4   6  12     1085.53     1103.33     35.36 o 
   5   6  12        3.63       -5.35      8.90 o 
   6   6  12      355.53      342.40     31.71 o 
   7   6  12      256.28      244.23     18.85 o 
   8   6  12       61.76       83.15     21.27 o 
  -8   7  12      178.17      189.51     21.66 o 
  -7   7  12      124.52      148.13     22.43 o 
  -6   7  12      187.02      189.85     14.40 o 
  -5   7  12       64.92       68.37      9.65 o 
  -4   7  12      200.43      192.96     14.02 o 
  -3   7  12      515.00      483.51     30.75 o 
  -2   7  12      652.30      619.11     25.91 o 
  -1   7  12      620.00      611.36     27.07 o 
   0   7  12      877.56      855.82     27.88 o 
   1   7  12      642.71      610.36     21.62 o 
   2   7  12      559.68      557.86     21.13 o 
   3   7  12      556.77      534.38     20.24 o 
   4   7  12      202.49      193.73     12.32 o 
   5   7  12       61.60       73.37      9.34 o 
   6   7  12      207.32      189.70     14.09 o 
   7   7  12      117.70      105.24     14.21 o 
   8   7  12      170.23      167.33     22.43 o 
  -7   8  12      110.08      106.53     10.50 o 
  -6   8  12      276.61      283.19     29.59 o 
  -5   8  12      486.58      491.43     24.60 o 
  -4   8  12      132.56      128.90     12.38 o 
  -3   8  12      296.68      285.02     16.89 o 
  -2   8  12      188.11      172.20     13.38 o 
  -1   8  12      225.70      232.05     14.85 o 
   0   8  12      121.99      126.88     11.05 o 
   1   8  12      194.90      217.48     11.95 o 
   2   8  12      216.69      211.93     11.82 o 
   3   8  12      254.26      268.30     14.70 o 
   4   8  12      144.98      123.04     10.52 o 
   5   8  12      523.41      540.53     21.75 o 
   6   8  12      244.35      257.24     15.24 o 
   7   8  12      136.44      134.63     12.48 o 
  -7   9  12        0.68       -5.89      7.48 o 
  -6   9  12      155.85      174.61     12.36 o 
  -5   9  12        8.80       -5.51      6.51 o 
  -4   9  12      148.03      146.12     13.00 o 
  -3   9  12        4.18       -1.08      6.72 o 
  -2   9  12      967.24      950.37     36.31 o 
  -1   9  12      150.90      167.17     22.24 o 
   0   9  12     1253.03     1254.48     47.69 o 
   1   9  12      167.18      149.24     10.10 o 
   2   9  12      894.03      835.64     29.13 o 
   3   9  12        5.53       -2.83      6.30 o 
   4   9  12      133.56      128.70     10.91 o 
   5   9  12        9.03        5.63      7.54 o 
   6   9  12      164.39      170.54     18.78 o 
   7   9  12        0.64       -2.76      9.08 o 
  -7  10  12      205.53      249.87     15.11 o 
  -6  10  12      149.56      150.18     12.10 o 
  -5  10  12      347.95      365.02     17.18 o 
  -4  10  12       12.45        8.08      6.82 o 
  -3  10  12      245.38      231.41     12.97 o 
  -2  10  12       12.55       10.94      9.14 o 
  -1  10  12      104.88       91.16     10.80 o 
   0  10  12       34.35       38.46      8.92 o 
   1  10  12       86.66       87.58     11.80 o 
   2  10  12       14.11        0.34      6.53 o 
   3  10  12      270.00      276.31     14.19 o 
   4  10  12       10.49        4.37      7.13 o 
   5  10  12      355.89      375.71     18.10 o 
   6  10  12      158.07      140.84     12.54 o 
   7  10  12      232.55      237.89     48.15 o 
  -6  11  12       38.56       38.42      8.84 o 
  -5  11  12       14.49       19.62      7.96 o 
  -4  11  12      153.78      158.36     13.81 o 
  -3  11  12       62.30       67.14      8.38 o 
  -2  11  12      501.82      523.15     25.18 o 
  -1  11  12      108.96      112.34     11.79 o 
   0  11  12     1209.86     1156.68     45.21 o 
   1  11  12      107.46      104.49     12.08 o 
   2  11  12      494.51      503.67     20.25 o 
   3  11  12       52.33       60.52      8.99 o 
   4  11  12      134.66      135.79     11.44 o 
   5  11  12       14.71        2.71      7.87 o 
   6  11  12       43.94       45.23      9.81 o 
  -5  12  12      105.25      111.02     13.94 o 
  -4  12  12      116.12      145.59     11.52 o 
  -3  12  12       68.02       72.51      9.02 o 
  -2  12  12      183.81      174.96     27.46 o 
  -1  12  12       82.22       82.63     11.30 o 
   0  12  12        6.79        1.57      7.71 o 
   1  12  12       71.96       68.93     22.43 o 
   2  12  12      178.32      167.88     14.59 o 
   3  12  12       90.53       91.41      9.76 o 
   4  12  12      125.59      142.78     11.87 o 
   5  12  12      113.55      108.40     11.26 o 
  -5  13  12       15.52       16.09      8.47 o 
  -4  13  12       96.91      120.64     11.10 o 
  -3  13  12       47.80       61.52     11.37 o 
  -2  13  12       71.83       82.20     13.15 o 
  -1  13  12      344.55      330.77     20.81 o 
   0  13  12      273.66      277.46     18.76 o 
   1  13  12      361.86      379.10     21.00 o 
   2  13  12       67.62       66.64     11.89 o 
   3  13  12       37.30       30.23     10.65 o 
   4  13  12       95.56      101.03     11.12 o 
   5  13  12       16.57        5.57      8.68 o 
  -4  14  12      144.09      165.35     16.06 o 
  -3  14  12       18.11       17.72     10.40 o 
  -2  14  12      208.45      221.13     17.46 o 
  -1  14  12       15.87       11.29      9.94 o 
   0  14  12        0.00       -8.08      8.08 o 
   1  14  12       15.77       23.73      9.59 o 
   2  14  12      192.58      204.87     17.17 o 
   3  14  12       16.80       10.29      9.52 o 
   4  14  12      150.67      155.08     16.08 o 
  -2  15  12       51.00       47.43     11.70 o 
  -1  15  12      262.45      275.12     19.77 o 
   0  15  12        0.15      -17.88     18.37 o 
   1  15  12      257.55      268.03     19.33 o 
   2  15  12       57.90       63.82     15.47 o 
   1   0  13        2.97        5.49      4.54 o 
   2   0  13     1151.30     1130.24     34.51 o 
   3   0  13      122.43      123.23      8.17 o 
   4   0  13     1237.32     1243.48     48.66 o 
   5   0  13       17.82       12.76     13.54 o 
   6   0  13      950.72      927.44     57.24 o 
   7   0  13       35.22       55.69     17.02 o 
   8   0  13       46.98       41.00     17.79 o 
  -8   1  13       42.31       25.91     16.63 o 
  -7   1  13       49.24       71.94     18.18 o 
  -6   1  13      154.12      153.54     21.66 o 
  -5   1  13       39.79       47.57     14.70 o 
  -4   1  13      168.20      140.39     19.34 o 
  -3   1  13      233.04      235.61     11.36 o 
  -2   1  13       85.43       87.46      7.00 o 
  -1   1  13      482.14      499.45     17.33 o 
   0   1  13      391.72      419.70     16.24 o 
   1   1  13      377.91      415.05     16.67 o 
   2   1  13       76.06       76.03      7.26 o 
   3   1  13      277.23      268.88     16.26 o 
   4   1  13      181.87      178.86     13.92 o 
   5   1  13       34.23       35.97     14.31 o 
   6   1  13      143.75      154.32     21.27 o 
   7   1  13       57.66       64.20     18.18 o 
   8   1  13       40.79       22.43     16.63 o 
  -8   2  13       18.73        6.57     17.02 o 
  -7   2  13      190.78      171.72     23.21 o 
  -6   2  13      715.63      673.34     45.64 o 
  -5   2  13      387.05      344.21     29.39 o 
  -4   2  13     1247.99     1284.01     69.42 o 
  -3   2  13       94.58       93.78      9.71 o 
  -2   2  13     1145.79     1180.23     36.04 o 
  -1   2  13      252.55      238.24     11.43 o 
   0   2  13      110.22      100.38      7.90 o 
   1   2  13      224.01      221.51      9.59 o 
   2   2  13     1162.36     1183.93     46.49 o 
   3   2  13      117.33      114.33     11.22 o 
   4   2  13     1162.63     1158.01     81.61 o 
   5   2  13      369.00      337.75     19.64 o 
   6   2  13      736.59      696.16     45.64 o 
   7   2  13      191.93      202.27     24.75 o 
   8   2  13       25.87        8.12     17.40 o 
  -8   3  13      136.15      136.14     23.21 o 
  -7   3  13       93.50       97.08     19.34 o 
  -6   3  13      138.70      109.07     19.34 o 
  -5   3  13       10.79       15.08     12.76 o 
  -4   3  13        3.78        5.16      5.91 o 
  -3   3  13      100.48      110.34      9.52 o 
  -2   3  13      554.66      574.46     19.37 o 
  -1   3  13      179.09      171.67     10.10 o 
   0   3  13     2698.23     2705.35     76.59 o 
   1   3  13      220.33      214.48     11.36 o 
   2   3  13      488.09      484.26     24.75 o 
   3   3  13       96.49       98.75     10.74 o 
   4   3  13        9.28       12.97      8.90 o 
   5   3  13       11.46       10.16      8.36 o 
   6   3  13      136.21      130.63     17.40 o 
   7   3  13       86.41      107.52     20.11 o 
   8   3  13      141.70      117.96     22.05 o 
  -8   4  13       15.34        9.67     15.86 o 
  -7   4  13      199.52      235.15     25.91 o 
  -6   4  13      116.59      111.39     20.50 o 
  -5   4  13      377.58      391.29     19.42 o 
  -4   4  13      623.38      622.30     42.74 o 
  -3   4  13      615.71      657.96     33.07 o 
  -2   4  13      153.01      157.84     11.70 o 
  -1   4  13      508.06      522.60     19.04 o 
   0   4  13      188.02      178.81     10.33 o 
   1   4  13      543.82      537.04     19.68 o 
   2   4  13      171.05      171.59     10.51 o 
   3   4  13      555.02      576.35     27.89 o 
   4   4  13      625.51      604.85     28.57 o 
   5   4  13      362.30      377.56     21.58 o 
   6   4  13      113.11      122.56     21.66 o 
   7   4  13      235.45      180.62     25.14 o 
   8   4  13       20.59       11.22     19.34 o 
  -8   5  13      298.22      258.74     29.78 o 
  -7   5  13       60.67       45.25     17.02 o 
  -6   5  13      215.59      228.57     26.30 o 
  -5   5  13      110.86      139.74     11.45 o 
  -4   5  13      291.11      288.68     16.62 o 
  -3   5  13      438.18      419.20     19.51 o 
  -2   5  13      834.08      870.68     32.86 o 
  -1   5  13      693.59      701.76     23.86 o 
   0   5  13      757.75      711.88     24.13 o 
   1   5  13      732.62      725.20     24.54 o 
   2   5  13      760.49      774.04     27.10 o 
   3   5  13      395.16      355.76     16.41 o 
   4   5  13      315.99      289.77     18.46 o 
   5   5  13       98.66       95.89     26.88 o 
   6   5  13      233.55      224.16     17.63 o 
   7   5  13       62.85       60.40     12.36 o 
   8   5  13      272.63      246.75     30.17 o 
  -7   6  13       91.07      126.47     22.43 o 
  -6   6  13       30.71       40.22     16.63 o 
  -5   6  13      312.51      319.43     18.39 o 
  -4   6  13      194.44      179.38     13.47 o 
  -3   6  13      281.77      282.95     16.36 o 
  -2   6  13      230.94      222.06     14.65 o 
  -1   6  13       75.02       78.89      9.73 o 
   0   6  13       20.48        3.02      5.12 o 
   1   6  13       80.49       88.53      7.95 o 
   2   6  13      250.46      253.25     13.66 o 
   3   6  13      266.35      256.13     13.80 o 
   4   6  13      162.96      150.70     11.11 o 
   5   6  13      353.53      339.27     20.78 o 
   6   6  13       42.17       26.50     10.74 o 
   7   6  13       96.38      104.67     14.68 o 
  -7   7  13      407.44      453.28     37.52 o 
  -6   7  13      146.38      151.51     13.52 o 
  -5   7  13       45.97       56.99      9.52 o 
  -4   7  13      166.83      155.41     13.16 o 
  -3   7  13      472.47      484.81     22.94 o 
  -2   7  13      547.39      505.06     22.86 o 
  -1   7  13      486.81      483.47     23.22 o 
   0   7  13      445.10      473.01     18.25 o 
   1   7  13      491.10      495.41     18.99 o 
   2   7  13      504.33      459.97     18.70 o 
   3   7  13      469.09      468.17     19.25 o 
   4   7  13      176.54      169.26     12.64 o 
   5   7  13       41.15       36.53      8.41 o 
   6   7  13      161.34      164.22     12.59 o 
   7   7  13      402.22      427.15     25.42 o 
  -7   8  13      131.40      150.39     37.32 o 
  -6   8  13      164.27      168.51     14.37 o 
  -5   8  13       33.33       43.37      9.44 o 
  -4   8  13      199.50      181.85     13.84 o 
  -3   8  13       77.32       83.54     10.21 o 
  -2   8  13      145.26      141.90     18.18 o 
  -1   8  13      178.27      171.54     13.28 o 
   0   8  13      125.14      143.66     12.15 o 
   1   8  13      171.38      180.70     11.35 o 
   2   8  13      159.83      151.79     14.99 o 
   3   8  13       75.80       78.83      8.87 o 
   4   8  13      153.69      148.67     11.46 o 
   5   8  13       23.17       22.40      8.49 o 
   6   8  13      182.17      168.66     12.89 o 
   7   8  13      134.93      129.79     16.54 o 
  -6   9  13       17.01       13.71      8.03 o 
  -5   9  13       21.07       25.78      9.09 o 
  -4   9  13      119.92      108.77     12.23 o 
  -3   9  13      204.19      189.20     14.86 o 
  -2   9  13       95.28       86.78     10.94 o 
  -1   9  13     1039.90     1019.69     40.80 o 
   0   9  13      365.85      378.34     20.44 o 
   1   9  13     1031.14     1020.50     40.80 o 
   2   9  13       85.11       83.63      8.95 o 
   3   9  13      174.06      184.31     12.29 o 
   4   9  13      145.33      124.15     10.87 o 
   5   9  13       19.60       15.37      8.24 o 
   6   9  13       12.55        8.21      8.48 o 
  -6  10  13      197.69      216.35     13.99 o 
  -5  10  13       79.02       85.55      9.75 o 
  -4  10  13      106.54      111.17     10.03 o 
  -3  10  13       73.48       76.55      8.77 o 
  -2  10  13      180.91      187.12     11.76 o 
  -1  10  13      204.08      186.85     15.13 o 
   0  10  13       43.98       52.22      9.56 o 
   1  10  13      206.84      180.42     14.50 o 
   2  10  13      192.38      190.91     12.31 o 
   3  10  13       68.60       85.85      9.71 o 
   4  10  13      118.20      121.47     11.20 o 
   5  10  13       80.94       90.06     11.03 o 
   6  10  13      196.78      187.15     14.46 o 
  -5  11  13        1.81        5.54      7.81 o 
  -4  11  13       17.07       10.02      7.56 o 
  -3  11  13       44.59       42.96      7.93 o 
  -2  11  13       36.72       36.65      9.52 o 
  -1  11  13      617.58      629.62     31.71 o 
   0  11  13       78.98      103.54     11.87 o 
   1  11  13      621.41      608.51     28.68 o 
   2  11  13       36.17       31.90      9.48 o 
   3  11  13       46.56       48.58     10.88 o 
   4  11  13       10.10        8.37      8.42 o 
   5  11  13        3.01       -6.41      8.61 o 
  -5  12  13      222.61      239.52     15.05 o 
  -4  12  13       16.30        1.86      7.51 o 
  -3  12  13      241.95      284.21     19.04 o 
  -2  12  13       29.60       21.05      9.86 o 
  -1  12  13       79.91       91.88     11.79 o 
   0  12  13       34.55       25.06     11.22 o 
   1  12  13       76.99       64.24     10.94 o 
   2  12  13       29.42       27.90      9.48 o 
   3  12  13      237.94      260.56     18.86 o 
   4  12  13       30.09       23.49      8.73 o 
   5  12  13      231.45      230.73     15.30 o 
  -4  13  13       34.81       47.19     11.50 o 
  -3  13  13       31.23       20.27     25.14 o 
  -2  13  13       68.16       59.12     17.40 o 
  -1  13  13      145.10      150.80     15.01 o 
   0  13  13       86.21       83.04     18.37 o 
   1  13  13      150.24      150.04     14.20 o 
   2  13  13       87.84       88.32     19.72 o 
   3  13  13       31.17       19.88     10.04 o 
   4  13  13       35.06       35.03     11.43 o 
  -3  14  13      136.58      162.80     15.70 o 
  -2  14  13       25.65       40.74     11.02 o 
  -1  14  13      104.89      113.93     13.64 o 
   0  14  13        9.18        6.53     10.29 o 
   1  14  13       95.97       81.98     14.70 o 
   2  14  13       24.38       25.34     10.31 o 
   3  14  13      140.91      164.75     16.45 o 
   0  15  13      147.36      145.42     20.11 o 
   0   0  14      203.00      187.10     12.64 o 
   1   0  14       13.02        9.32      4.97 o 
   2   0  14      528.59      510.26     18.55 o 
   3   0  14      399.68      437.73     22.56 o 
   4   0  14       47.78       33.65     14.31 o 
   5   0  14      569.24      546.10     39.45 o 
   6   0  14        3.22       12.38     15.47 o 
   7   0  14      195.79      146.19     23.21 o 
   8   0  14       19.51       18.18     17.02 o 
  -8   1  14       56.67       71.55     19.72 o 
  -7   1  14      322.64      313.27     30.55 o 
  -6   1  14       54.63       63.43     17.40 o 
  -5   1  14      635.37      681.46     45.25 o 
  -4   1  14       11.85       -0.39     12.38 o 
  -3   1  14     1307.30     1323.62     40.03 o 
  -2   1  14      264.15      261.56     12.22 o 
  -1   1  14      163.30      165.88      9.85 o 
   0   1  14      891.94      915.74     29.43 o 
   1   1  14      155.04      161.64      9.67 o 
   2   1  14      242.51      248.28     12.06 o 
   3   1  14     1293.42     1322.15     51.69 o 
   4   1  14       14.64        7.07      7.79 o 
   5   1  14      667.03      659.81     44.86 o 
   6   1  14       51.55       58.79     17.79 o 
   7   1  14      320.27      324.49     30.94 o 
   8   1  14       62.93       58.01     20.11 o 
  -8   2  14       13.54       -2.71     15.08 o 
  -7   2  14      144.02      112.16     21.27 o 
  -6   2  14      172.57      148.13     22.82 o 
  -5   2  14      235.74      220.45     24.75 o 
  -4   2  14      147.87      145.03     19.72 o 
  -3   2  14      563.81      587.81     24.44 o 
  -2   2  14      140.04      141.35      9.04 o 
  -1   2  14      614.73      620.84     22.02 o 
   0   2  14       83.04       90.33      7.74 o 
   1   2  14      661.25      648.05     18.83 o 
   2   2  14      116.94      122.73     11.75 o 
   3   2  14      525.04      529.82     26.64 o 
   4   2  14      162.18      162.45     13.92 o 
   5   2  14      201.65      213.79     16.19 o 
   6   2  14      188.47      164.37     23.21 o 
   7   2  14      151.98      124.92     22.05 o 
   8   2  14       20.81       13.54     17.40 o 
  -8   3  14       43.62       15.86     17.40 o 
  -7   3  14       72.78       61.49     19.72 o 
  -6   3  14      137.87      132.66     20.88 o 
  -5   3  14      538.28      542.23     39.06 o 
  -4   3  14       90.86       80.97      9.36 o 
  -3   3  14      103.15      103.76      9.73 o 
  -2   3  14      109.36      115.75     10.44 o 
  -1   3  14     1604.82     1594.54     45.89 o 
   0   3  14      392.70      382.30     15.82 o 
   1   3  14     1514.38     1499.90     38.97 o 
   2   3  14      111.32      124.99      9.36 o 
   3   3  14       74.15       82.68     10.74 o 
   4   3  14      105.16       96.61     11.23 o 
   5   3  14      555.98      516.52     26.25 o 
   6   3  14      121.88      109.45     20.50 o 
   7   3  14       66.11       48.73     18.56 o 
   8   3  14       46.67       44.86     18.95 o 
  -7   4  14       22.19       23.59     17.40 o 
  -6   4  14      230.42      223.93     26.69 o 
  -5   4  14       31.40       26.69     15.86 o 
  -4   4  14      367.13      382.52     19.51 o 
  -3   4  14      545.41      525.86     24.25 o 
  -2   4  14      192.37      209.98     13.44 o 
  -1   4  14      860.38      843.24     27.32 o 
   0   4  14       20.65       28.79      6.20 o 
   1   4  14      846.32      822.85     27.75 o 
   2   4  14      183.13      191.43     11.62 o 
   3   4  14      559.38      556.24     26.38 o 
   4   4  14      391.71      388.82     21.74 o 
   5   4  14       41.77       33.49      9.44 o 
   6   4  14      254.62      275.86     18.85 o 
   7   4  14       22.80       22.43     18.56 o 
  -7   5  14      171.27      194.54     25.53 o 
  -6   5  14      103.76      104.04     20.11 o 
  -5   5  14      164.71      165.92     21.66 o 
  -4   5  14      415.83      419.02     21.09 o 
  -3   5  14      216.86      239.41     15.43 o 
  -2   5  14       57.80       57.02      8.44 o 
  -1   5  14      742.80      731.91     29.33 o 
   0   5  14      245.71      264.56     12.96 o 
   1   5  14      643.71      640.87     23.62 o 
   2   5  14       41.66       40.63      8.59 o 
   3   5  14      241.86      250.18     13.71 o 
   4   5  14      410.48      420.87     33.07 o 
   5   5  14      174.80      172.43     15.45 o 
   6   5  14       89.96       96.43     13.75 o 
   7   5  14      157.86      186.80     26.30 o 
  -7   6  14       34.58       51.05     18.95 o 
  -6   6  14      172.30      188.74     24.75 o 
  -5   6  14      210.59      223.96     23.40 o 
  -4   6  14      245.89      261.91     16.63 o 
  -3   6  14      452.75      475.67     29.97 o 
  -2   6  14      343.69      355.56     22.43 o 
  -1   6  14      353.38      338.47     19.04 o 
   0   6  14      127.92      119.97      8.92 o 
   1   6  14      389.23      383.59     16.32 o 
   2   6  14      312.86      309.43     20.05 o 
   3   6  14      463.13      471.49     19.32 o 
   4   6  14      268.10      264.52     14.56 o 
   5   6  14      192.67      204.75     13.60 o 
   6   6  14      186.16      202.08     17.44 o 
   7   6  14       19.70       23.70     22.82 o 
  -7   7  14      158.16      131.11     23.98 o 
  -6   7  14      193.51      195.70     24.75 o 
  -5   7  14        6.68        9.45      8.35 o 
  -4   7  14      289.15      287.30     19.14 o 
  -3   7  14      132.86      147.94     12.54 o 
  -2   7  14      182.91      199.04     14.31 o 
  -1   7  14      391.96      375.69     19.33 o 
   0   7  14        1.49        3.40      6.79 o 
   1   7  14      309.88      312.11     15.08 o 
   2   7  14      198.87      206.52     12.39 o 
   3   7  14      121.64      118.72     10.40 o 
   4   7  14      335.18      307.15     16.04 o 
   5   7  14        7.72        0.11      7.80 o 
   6   7  14      173.10      175.54     17.40 o 
   7   7  14      166.77      141.95     13.02 o 
  -6   8  14       48.59       58.91     10.86 o 
  -5   8  14      267.90      298.95     17.93 o 
  -4   8  14       84.44       72.49     17.02 o 
  -3   8  14      217.31      201.28     15.05 o 
  -2   8  14      480.39      477.30     23.51 o 
  -1   8  14      221.72      222.13     15.50 o 
   0   8  14      739.18      745.32     32.41 o 
   1   8  14      225.97      233.01     13.17 o 
   2   8  14      471.34      473.15     19.50 o 
   3   8  14      216.31      209.64     13.09 o 
   4   8  14       87.49       84.51     11.81 o 
   5   8  14      235.98      247.70     15.50 o 
   6   8  14       51.48       60.45     10.56 o 
  -6   9  14       24.97       33.73      9.03 o 
  -5   9  14       90.12       82.97     12.17 o 
  -4   9  14       19.14       12.37      8.80 o 
  -3   9  14       16.39       14.47      8.15 o 
  -2   9  14      181.76      198.86     23.40 o 
  -1   9  14      111.22      119.15     12.30 o 
   0   9  14      787.38      830.86     41.19 o 
   1   9  14      110.65      101.46     12.08 o 
   2   9  14      173.58      179.67     12.11 o 
   3   9  14       33.43       28.76      8.08 o 
   4   9  14       25.37        8.61      8.06 o 
   5   9  14      106.21      106.13     11.17 o 
   6   9  14       17.18        9.10      9.10 o 
  -5  10  14      209.25      214.48     13.67 o 
  -4  10  14       20.92       17.53      7.65 o 
  -3  10  14      126.85      118.30     13.36 o 
  -2  10  14      314.67      324.06     19.23 o 
  -1  10  14       27.00       28.44      8.59 o 
   0  10  14     1293.27     1327.59     51.54 o 
   1  10  14       34.67       15.61      8.92 o 
   2  10  14      298.81      315.92     19.55 o 
   3  10  14      141.03      144.33     11.37 o 
   4  10  14       20.90       15.98      8.44 o 
   5  10  14      208.85      194.60     14.20 o 
  -5  11  14       57.97       64.77     10.19 o 
  -4  11  14      168.28      179.13     12.92 o 
  -3  11  14       10.70        9.15      8.51 o 
  -2  11  14      183.34      197.48     16.08 o 
  -1  11  14      166.47      177.62     15.24 o 
   0  11  14      242.77      271.57     18.20 o 
   1  11  14      156.95      151.63     14.22 o 
   2  11  14      202.39      217.94     16.79 o 
   3  11  14        7.66        8.23      7.66 o 
   4  11  14      171.33      177.50     13.57 o 
   5  11  14       53.17       51.33     10.55 o 
  -4  12  14      119.36      114.77     14.10 o 
  -3  12  14        8.75       -0.65      9.65 o 
  -2  12  14      149.35      159.73     15.13 o 
  -1  12  14       25.34       26.64      9.80 o 
   0  12  14      157.57      159.37     14.73 o 
   1  12  14       26.96       24.72      9.57 o 
   2  12  14      148.06      140.02     14.29 o 
   3  12  14       17.60        7.36      9.48 o 
   4  12  14      128.36      128.67     12.66 o 
  -3  13  14       40.18       36.64     11.30 o 
  -2  13  14      120.05      126.10     14.57 o 
  -1  13  14       97.52       99.32     19.72 o 
   0  13  14       12.31        4.92      9.08 o 
   1  13  14      123.68      123.28     14.01 o 
   2  13  14      123.65      118.73     14.50 o 
   3  13  14       43.62       39.20     11.52 o 
  -1  14  14       46.89       51.77     11.79 o 
   0  14  14        4.74       -5.64     13.34 o 
   1  14  14       35.21       19.04     21.27 o 
   1   0  15       50.53       52.93      6.66 o 
   2   0  15       45.16       59.75      7.08 o 
   3   0  15      255.12      282.99     18.32 o 
   4   0  15       23.75       28.23     15.08 o 
   5   0  15       13.61       27.46     15.47 o 
   6   0  15       50.83       61.11     18.56 o 
   7   0  15      126.75      111.77     22.43 o 
  -7   1  15      297.65      358.14     33.26 o 
  -6   1  15      635.46      671.41     47.18 o 
  -5   1  15      108.66       95.14     19.34 o 
  -4   1  15      988.42      967.66     58.79 o 
  -3   1  15      257.34      264.15     25.14 o 
  -2   1  15      659.06      661.19     23.45 o 
  -1   1  15      621.45      624.71     21.80 o 
   0   1  15      144.57      155.24      8.53 o 
   1   1  15      595.42      596.09     18.50 o 
   2   1  15      717.89      711.02     31.04 o 
   3   1  15      238.45      216.04     16.19 o 
   4   1  15      974.32      959.12     40.74 o 
   5   1  15      127.03      113.71     19.72 o 
   6   1  15      634.53      682.24     47.96 o 
   7   1  15      305.80      306.70     32.10 o 
  -7   2  15       27.84        6.96     17.79 o 
  -6   2  15       50.36       15.08     17.79 o 
  -5   2  15       73.08       41.00     16.63 o 
  -4   2  15      175.91      150.45     21.27 o 
  -3   2  15      122.51      130.20     12.76 o 
  -2   2  15      374.45      373.69     15.27 o 
  -1   2  15      343.46      340.44     15.52 o 
   0   2  15      271.17      253.09     13.00 o 
   1   2  15      428.74      426.86     13.88 o 
   2   2  15      328.59      323.68     20.22 o 
   3   2  15       99.19      104.32     12.42 o 
   4   2  15      143.91      132.77     13.60 o 
   5   2  15       74.40       86.63     18.56 o 
   6   2  15       57.88       76.96     18.95 o 
   7   2  15       38.35       47.96     18.95 o 
  -7   3  15      100.15       81.99     21.66 o 
  -6   3  15      173.32      145.42     23.21 o 
  -5   3  15      213.60      187.96     25.14 o 
  -4   3  15      470.44      465.65     36.74 o 
  -3   3  15      597.03      589.49     25.37 o 
  -2   3  15      298.24      321.99     25.53 o 
  -1   3  15      435.07      470.98     17.44 o 
   0   3  15      248.12      229.67     12.34 o 
   1   3  15      375.93      380.30     17.11 o 
   2   3  15      280.25      281.90     16.42 o 
   3   3  15      569.19      552.10     27.89 o 
   4   3  15      470.37      463.05     24.32 o 
   5   3  15      252.15      269.48     18.15 o 
   6   3  15      182.87      186.03     25.53 o 
   7   3  15      109.08      112.55     22.05 o 
  -7   4  15       32.32       11.99     18.18 o 
  -6   4  15      109.95       98.24     20.50 o 
  -5   4  15      177.44      138.46     22.43 o 
  -4   4  15       81.03       90.99     10.16 o 
  -3   4  15      386.07      426.28     21.28 o 
  -2   4  15      857.71      839.66     40.03 o 
  -1   4  15      111.51      129.38     12.81 o 
   0   4  15      921.08      917.99     30.29 o 
   1   4  15       92.73       99.53      8.92 o 
   2   4  15      809.69      813.26     28.20 o 
   3   4  15      417.38      436.99     18.70 o 
   4   4  15       62.98       72.48     11.56 o 
   5   4  15      173.66      176.27     29.78 o 
   6   4  15      130.68      160.50     24.37 o 
   7   4  15       43.44       58.79     20.50 o 
  -7   5  15      158.54      173.65     25.53 o 
  -6   5  15       19.60       17.02     17.79 o 
  -5   5  15      218.58      166.69     24.37 o 
  -4   5  15      124.42      129.93     12.16 o 
  -3   5  15      614.32      635.80     30.55 o 
  -2   5  15       38.97       31.07     10.64 o 
  -1   5  15       38.73       47.55      8.90 o 
   0   5  15       21.67       22.69      6.47 o 
   1   5  15       25.60       32.58      7.04 o 
   2   5  15       39.62       40.42      7.80 o 
   3   5  15      538.62      533.59     22.13 o 
   4   5  15      122.20      127.26     11.16 o 
   5   5  15      249.11      212.63     17.23 o 
   6   5  15       22.62       22.93     11.41 o 
   7   5  15      191.55      180.62     26.30 o 
  -6   6  15       44.94       44.86     18.18 o 
  -5   6  15       98.43       97.85     19.72 o 
  -4   6  15      200.43      207.06     15.33 o 
  -3   6  15      271.45      274.77     17.19 o 
  -2   6  15      732.84      757.85     64.20 o 
  -1   6  15      371.61      369.78     20.44 o 
   0   6  15      267.85      244.67     16.16 o 
   1   6  15      405.39      412.84     17.31 o 
   2   6  15      705.91      739.99     26.48 o 
   3   6  15      286.08      296.95     15.36 o 
   4   6  15      172.91      172.07     12.61 o 
   5   6  15       98.01      104.83     17.05 o 
   6   6  15       45.03       31.88     11.17 o 
  -6   7  15       29.39        4.25     16.24 o 
  -5   7  15      149.09      148.16     36.74 o 
  -4   7  15      158.36      155.87     13.57 o 
  -3   7  15       93.31       96.96     11.02 o 
  -2   7  15       21.15       21.86      8.27 o 
  -1   7  15       34.34       21.06      8.51 o 
   0   7  15       93.10       91.16     10.87 o 
   1   7  15       21.46       11.43      6.70 o 
   2   7  15       34.98       39.67      7.85 o 
   3   7  15       90.89       93.16     10.17 o 
   4   7  15      144.55      137.58     17.71 o 
   5   7  15      179.62      187.84     15.47 o 
   6   7  15       26.10       17.45      9.16 o 
  -6   8  15       27.85       24.75     17.40 o 
  -5   8  15      113.28      128.31     13.72 o 
  -4   8  15      182.15      183.63     14.77 o 
  -3   8  15      163.59      194.03     14.57 o 
  -2   8  15      521.05      513.23     34.42 o 
  -1   8  15      652.83      619.99     35.77 o 
   0   8  15      403.51      408.96     22.24 o 
   1   8  15      721.05      660.91     29.61 o 
   2   8  15      488.32      468.78     27.52 o 
   3   8  15      149.74      145.38     11.85 o 
   4   8  15      149.28      132.69     16.23 o 
   5   8  15      112.64      107.31     11.92 o 
   6   8  15       35.95       34.70     10.04 o 
  -5   9  15       19.57       26.13     10.21 o 
  -4   9  15      235.44      243.04     17.65 o 
  -3   9  15        2.41       -8.08      8.08 o 
  -2   9  15      139.65      134.45     13.64 o 
  -1   9  15      138.10      128.88     12.79 o 
   0   9  15        0.11       -2.43      8.07 o 
   1   9  15      117.58      113.32     12.73 o 
   2   9  15      169.76      181.19     14.75 o 
   3   9  15        5.27       -2.38      7.63 o 
   4   9  15      231.98      205.92     14.41 o 
   5   9  15       21.49       23.60     12.03 o 
  -5  10  15       57.60       58.62      9.92 o 
  -4  10  15      217.58      222.92     17.75 o 
  -3  10  15       47.21       48.91     10.83 o 
  -2  10  15       93.58       79.74     11.79 o 
  -1  10  15      688.86      740.93     33.16 o 
   0  10  15       23.73       23.62      9.65 o 
   1  10  15      699.90      740.87     33.86 o 
   2  10  15       98.40       80.24     12.08 o 
   3  10  15       52.35       54.34      9.56 o 
   4  10  15      226.17      251.65     15.67 o 
   5  10  15       54.50       49.64     14.83 o 
  -4  11  15      149.27      164.35     13.13 o 
  -3  11  15      172.40      199.40     16.36 o 
  -2  11  15       63.01       50.76     11.02 o 
  -1  11  15       63.17       71.85     11.61 o 
   0  11  15      206.19      224.37     17.56 o 
   1  11  15       72.24       88.62     12.17 o 
   2  11  15       66.44       67.59     11.61 o 
   3  11  15      173.86      185.38     24.75 o 
   4  11  15      136.95      127.14     12.58 o 
  -3  12  15       38.98       62.63     18.37 o 
  -2  12  15       15.46        5.44      9.14 o 
  -1  12  15      101.04       93.60     13.54 o 
   0  12  15       46.08       40.08     10.96 o 
   1  12  15      101.84      105.47     13.16 o 
   2  12  15       18.48        8.81      9.57 o 
   3  12  15       56.01       64.39     12.91 o 
  -1  13  15       44.24       41.34     11.19 o 
   0  13  15      111.93      118.23     14.65 o 
   1  13  15       45.40       35.02     11.12 o 
   0   0  16      635.23      660.04     28.25 o 
   1   0  16      342.63      330.14     15.13 o 
   2   0  16      514.82      488.40     25.24 o 
   3   0  16       92.64       96.53     14.31 o 
   4   0  16      131.62      145.81     22.82 o 
   5   0  16       82.98       79.67     20.11 o 
   6   0  16      257.42      280.40     29.78 o 
   7   0  16        0.21       -2.71     16.63 o 
  -7   1  16      184.35      170.56     25.53 o 
  -6   1  16      247.81      280.40     31.71 o 
  -5   1  16      305.81      320.23     30.17 o 
  -4   1  16      170.08      166.31     22.82 o 
  -3   1  16      338.43      276.53     28.62 o 
  -2   1  16      384.22      372.50     15.87 o 
  -1   1  16       41.50       44.91      7.03 o 
   0   1  16       50.43       47.03      6.17 o 
   1   1  16       32.18       19.26      6.48 o 
   2   1  16      356.81      346.90     22.05 o 
   3   1  16      395.22      363.97     20.74 o 
   4   1  16      196.51      172.49     23.98 o 
   5   1  16      271.90      273.44     29.01 o 
   6   1  16      268.52      322.55     31.33 o 
   7   1  16      185.75      172.11     25.91 o 
  -7   2  16       67.70       61.49     21.66 o 
  -6   2  16       61.61       48.34     19.34 o 
  -5   2  16      107.73       75.80     20.11 o 
  -4   2  16      118.32       64.59     17.40 o 
  -3   2  16      359.88      367.42     31.71 o 
  -2   2  16      710.71      706.21     29.99 o 
  -1   2  16      448.17      429.68     17.33 o 
   0   2  16      612.44      643.76     19.60 o 
   1   2  16      403.74      390.30     17.43 o 
   2   2  16      749.48      710.93     25.58 o 
   3   2  16      328.93      371.18     21.83 o 
   4   2  16       99.40       85.38     12.27 o 
   5   2  16      109.70       89.73     19.34 o 
   6   2  16       68.02       85.86     20.11 o 
   7   2  16       63.78       64.59     20.50 o 
  -6   3  16      255.35      266.47     30.17 o 
  -5   3  16       28.10        5.80     15.47 o 
  -4   3  16      370.40      373.99     33.65 o 
  -3   3  16       89.51      100.53     10.65 o 
  -2   3  16      345.50      354.72     19.92 o 
  -1   3  16       66.20       60.17      7.72 o 
   0   3  16      131.52      126.89      9.68 o 
   1   3  16       62.72       55.35      8.05 o 
   2   3  16      296.32      286.57     15.47 o 
   3   3  16       81.18       58.52     11.60 o 
   4   3  16      388.19      421.34     23.50 o 
   5   3  16       35.74       37.52     18.18 o 
   6   3  16      267.24      296.26     30.55 o 
  -6   4  16        8.04       -0.77     16.24 o 
  -5   4  16      299.88      304.38     30.17 o 
  -4   4  16       30.52       22.82     16.24 o 
  -3   4  16      256.72      270.98     16.26 o 
  -2   4  16      116.20      120.51     11.50 o 
  -1   4  16      656.23      665.50     29.23 o 
   0   4  16      301.38      294.58     14.64 o 
   1   4  16      676.44      663.56     24.19 o 
   2   4  16      114.16      128.27     10.62 o 
   3   4  16      230.01      227.78     14.02 o 
   4   4  16       26.54       23.94      9.66 o 
   5   4  16      305.15      282.58     20.07 o 
   6   4  16       10.03        7.74     16.63 o 
  -6   5  16      269.42      249.07     29.39 o 
  -5   5  16       33.02       21.27     17.02 o 
  -4   5  16      368.73      341.89     33.26 o 
  -3   5  16      164.22      165.97     13.84 o 
  -2   5  16      509.17      529.29     23.97 o 
  -1   5  16      239.67      209.56     15.47 o 
   0   5  16      175.21      162.05     15.22 o 
   1   5  16      243.26      213.30     13.01 o 
   2   5  16      449.26      453.59     19.75 o 
   3   5  16      163.39      150.26     11.75 o 
   4   5  16      395.81      355.83     17.32 o 
   5   5  16       32.63       21.88      8.73 o 
   6   5  16      293.32      240.56     29.01 o 
  -6   6  16       21.93       18.18     17.79 o 
  -5   6  16       71.45       71.94     19.34 o 
  -4   6  16       59.89       40.78      9.87 o 
  -3   6  16      523.52      514.50     35.58 o 
  -2   6  16      263.78      237.48     17.01 o 
  -1   6  16      214.38      221.36     15.80 o 
   0   6  16        0.68       -4.52      6.69 o 
   1   6  16      196.93      207.77     15.15 o 
   2   6  16      296.07      302.55     15.61 o 
   3   6  16      480.07      463.19     20.63 o 
   4   6  16       58.26       61.80      9.48 o 
   5   6  16       69.42       52.92     10.02 o 
   6   6  16       21.49        5.49     14.88 o 
  -5   7  16      305.49      309.79     31.71 o 
  -4   7  16      306.72      323.25     20.44 o 
  -3   7  16      377.97      361.16     29.78 o 
  -2   7  16      210.95      196.57     34.42 o 
  -1   7  16       68.34       75.04     10.57 o 
   0   7  16      110.19       91.98     11.58 o 
   1   7  16       82.93       90.23     11.43 o 
   2   7  16      190.30      172.88     12.36 o 
   3   7  16      416.64      409.67     26.05 o 
   4   7  16      319.91      327.73     17.52 o 
   5   7  16      285.86      290.70     17.33 o 
  -5   8  16       43.75       29.97     10.80 o 
  -4   8  16       80.55       80.72     12.18 o 
  -3   8  16      160.09      150.51     17.98 o 
  -2   8  16      327.04      346.01     20.44 o 
  -1   8  16      141.10      140.02     13.57 o 
   0   8  16      224.98      258.37     17.47 o 
   1   8  16      127.06      129.05     13.65 o 
   2   8  16      368.92      357.96     17.41 o 
   3   8  16      140.73      148.07     12.26 o 
   4   8  16       85.59       82.09     10.82 o 
   5   8  16       39.47       23.51      9.82 o 
  -4   9  16        7.29       14.76      9.87 o 
  -3   9  16      311.55      330.15     20.62 o 
  -2   9  16       30.11       20.00      9.30 o 
  -1   9  16      183.52      180.74     16.24 o 
   0   9  16        3.18       -4.80      8.14 o 
   1   9  16      202.50      188.40     15.61 o 
   2   9  16       26.85       26.81      9.93 o 
   3   9  16      321.07      323.54     17.44 o 
   4   9  16        6.97        2.37      8.51 o 
  -4  10  16       53.21       57.93     18.18 o 
  -3  10  16       16.64       14.05     10.16 o 
  -2  10  16      198.49      223.36     17.10 o 
  -1  10  16       31.41       30.09     10.01 o 
   0  10  16      340.70      337.50     20.72 o 
   1  10  16       31.00       28.09     10.49 o 
   2  10  16      207.70      226.97     17.65 o 
   3  10  16       19.97       15.47     10.85 o 
   4  10  16       66.08       62.82     10.81 o 
  -3  11  16      162.30      188.21     16.62 o 
  -2  11  16       37.84       53.65     11.37 o 
  -1  11  16       78.96       76.16     12.15 o 
   0  11  16        7.72       -2.94     18.95 o 
   1  11  16       86.35       79.23     12.64 o 
   2  11  16       37.82       36.57     10.87 o 
   3  11  16      169.59      166.10     17.00 o 
  -1  12  16      177.65      199.44     17.10 o 
   0  12  16       23.22        1.88     11.80 o 
   1  12  16      164.97      154.71     16.34 o 
   1   0  17     1288.01     1261.96     33.71 o 
   2   0  17      335.83      336.29     21.04 o 
   3   0  17      355.18      297.03     28.62 o 
   4   0  17        3.89       10.06     15.86 o 
   5   0  17       94.30       71.94     19.72 o 
   6   0  17      110.60      107.13     22.43 o 
  -6   1  17      148.88      163.21     25.14 o 
  -5   1  17      187.62      165.92     24.37 o 
  -4   1  17      174.75      154.70     23.21 o 
  -3   1  17       22.94       19.72     14.70 o 
  -2   1  17        4.85        7.47      9.48 o 
  -1   1  17       84.50       85.38      8.86 o 
   0   1  17        0.08       -4.98      4.98 o 
   1   1  17       76.60       84.52      9.33 o 
   2   1  17        5.33       -5.16      8.86 o 
   3   1  17       13.35       19.52      9.74 o 
   4   1  17      175.29      170.56     23.59 o 
   5   1  17      205.29      174.81     25.53 o 
   6   1  17      130.22      123.76     24.75 o 
  -6   2  17      148.06      147.35     24.75 o 
  -5   2  17       85.37       68.07     21.27 o 
  -4   2  17      205.55      201.11     24.75 o 
  -3   2  17      349.68      298.96     29.39 o 
  -2   2  17       97.45       98.77     15.86 o 
  -1   2  17      844.61      805.91     28.09 o 
   0   2  17      337.65      339.85     13.42 o 
   1   2  17      895.48      839.95     28.60 o 
   2   2  17       80.49       79.23      9.50 o 
   3   2  17      337.84      314.80     21.66 o 
   4   2  17      216.64      174.04     23.98 o 
   5   2  17      100.07      105.20     21.66 o 
   6   2  17      142.57      155.48     24.75 o 
  -6   3  17       39.48       45.25     20.50 o 
  -5   3  17      415.47      430.85     37.13 o 
  -4   3  17        5.22       -3.09     15.86 o 
  -3   3  17      272.23      286.20     29.01 o 
  -2   3  17       18.96       12.62     17.21 o 
  -1   3  17       19.64        7.79      7.43 o 
   0   3  17      114.87      105.63      9.60 o 
   1   3  17        9.70        4.25      7.23 o 
   2   3  17        9.15        8.30      8.44 o 
   3   3  17      274.92      270.93     15.59 o 
   4   3  17        2.21       -5.54      9.76 o 
   5   3  17      420.88      397.59     35.58 o 
   6   3  17       46.66       59.17     20.11 o 
  -6   4  17       28.29       10.44     18.18 o 
  -5   4  17       55.68       59.95     19.34 o 
  -4   4  17      185.95      185.26     24.37 o 
  -3   4  17       19.29        1.55     14.70 o 
  -2   4  17      221.71      219.07     15.70 o 
  -1   4  17      350.74      327.48     31.71 o 
   0   4  17      410.39      386.47     17.40 o 
   1   4  17      350.02      335.59     17.93 o 
   2   4  17      260.01      253.67     14.27 o 
   3   4  17       11.75        1.56      7.58 o 
   4   4  17      172.16      167.23     12.97 o 
   5   4  17       53.65       37.13     18.56 o 
   6   4  17       36.54       30.94     20.50 o 
  -5   5  17      451.41      433.17     37.52 o 
  -4   5  17      201.56      162.05     25.53 o 
  -3   5  17      429.42      400.81     24.56 o 
  -2   5  17      130.96      142.37     13.19 o 
  -1   5  17      198.52      171.52     14.48 o 
   0   5  17      145.13      135.60     13.09 o 
   1   5  17      181.20      179.39     12.25 o 
   2   5  17      134.49      137.13     11.48 o 
   3   5  17      431.26      421.70     19.23 o 
   4   5  17      188.15      188.47     13.44 o 
   5   5  17      458.69      418.98     25.29 o 
  -5   6  17       52.20       49.12     18.95 o 
  -4   6  17       37.06       10.44     17.02 o 
  -3   6  17        9.79       10.11      8.72 o 
  -2   6  17      186.07      186.47     15.05 o 
  -1   6  17       34.80       45.38     15.47 o 
   0   6  17      166.72      153.16     13.84 o 
   1   6  17       47.58       46.77      9.85 o 
   2   6  17      191.78      210.94     13.56 o 
   3   6  17        4.41        1.02      7.93 o 
   4   6  17       27.46       17.05      8.75 o 
   5   6  17       66.12       52.06     10.39 o 
  -5   7  17      146.65      142.33     24.37 o 
  -4   7  17      271.28      307.82     19.98 o 
  -3   7  17      343.53      351.04     21.09 o 
  -2   7  17      635.69      608.63     41.58 o 
  -1   7  17      140.57      155.93     13.75 o 
   0   7  17       64.58       61.21     20.50 o 
   1   7  17      147.97      141.34     13.99 o 
   2   7  17      642.61      629.03     24.58 o 
   3   7  17      353.24      362.66     19.35 o 
   4   7  17      258.95      286.57     16.79 o 
   5   7  17      148.48      127.49     15.91 o 
  -4   8  17       14.94       18.98     10.37 o 
  -3   8  17       38.00       52.30     10.96 o 
  -2   8  17       53.74       39.76     10.41 o 
  -1   8  17      135.38      137.42     13.94 o 
   0   8  17        0.51       -6.12      7.66 o 
   1   8  17      154.59      134.82     16.05 o 
   2   8  17       48.18       65.17     12.17 o 
   3   8  17       38.95       23.67      8.80 o 
   4   8  17       22.55       26.74      9.60 o 
  -3   9  17       38.79        5.80      9.65 o 
  -2   9  17      299.78      297.49     36.16 o 
  -1   9  17       23.37       16.44     11.22 o 
   0   9  17       60.93       65.60     11.22 o 
   1   9  17       23.20       27.97      9.87 o 
   2   9  17      305.03      272.50     19.59 o 
   3   9  17       42.64       47.77     28.62 o 
  -2  10  17       35.79       45.70     10.80 o 
  -1  10  17      236.75      262.94     18.73 o 
   0  10  17       94.33      106.78     13.36 o 
   1  10  17      241.85      260.31     19.42 o 
   2  10  17       37.52       22.84     11.05 o 
  -1  11  17        3.39      -10.44     10.44 o 
   0  11  17        2.91       -0.89      8.94 o 
   1  11  17        7.45        2.32     11.60 o 
   0   0  18      811.71      788.07     33.37 o 
   1   0  18       29.50       29.23      7.76 o 
   2   0  18      236.04      238.34     18.17 o 
   3   0  18      157.26      145.81     22.43 o 
   4   0  18        3.25      -14.70     14.70 o 
   5   0  18        8.47        6.57     17.02 o 
  -5   1  18       73.29       65.36     20.11 o 
  -4   1  18       41.36       61.11     18.95 o 
  -3   1  18       61.02       56.08     17.79 o 
  -2   1  18      175.35      180.23     23.59 o 
  -1   1  18       22.34       15.68      5.98 o 
   0   1  18      787.76      794.28     23.65 o 
   1   1  18       15.58        8.54      7.48 o 
   2   1  18      178.17      170.31     12.15 o 
   3   1  18       68.52       71.55     19.72 o 
   4   1  18       36.76       39.06     19.34 o 
   5   1  18       66.89       58.40     19.72 o 
  -5   2  18      110.01       75.80     20.88 o 
  -4   2  18       12.40        9.28     16.24 o 
  -3   2  18       46.85       39.84     16.63 o 
  -2   2  18      394.59      411.12     35.97 o 
  -1   2  18       57.20       59.14      9.73 o 
   0   2  18      306.63      329.63     16.18 o 
   1   2  18       59.39       51.20      8.91 o 
   2   2  18      422.30      422.37     19.05 o 
   3   2  18       66.14       65.26      9.84 o 
   4   2  18        8.95       -3.48     15.86 o 
   5   2  18      102.43      107.90     23.59 o 
  -5   3  18       28.65       42.93     20.11 o 
  -4   3  18      351.05      353.50     34.03 o 
  -3   3  18        3.31        5.03     15.86 o 
  -2   3  18        5.65       -1.55     13.54 o 
  -1   3  18      166.97      153.13     13.54 o 
   0   3  18      603.83      552.17     21.98 o 
   1   3  18      162.34      158.53     11.81 o 
   2   3  18        7.88        1.53      7.76 o 
   3   3  18        4.53       -5.65      7.70 o 
   4   3  18      358.53      305.92     31.33 o 
   5   3  18       18.49       19.34     17.79 o 
  -5   4  18        5.71       22.82     19.72 o 
  -4   4  18      151.49      119.89     22.82 o 
  -3   4  18       75.06       92.82     20.11 o 
  -2   4  18      137.73      119.72     12.30 o 
  -1   4  18       92.60      104.27     12.15 o 
   0   4  18       94.44       97.83     22.82 o 
   1   4  18       92.34      101.45     10.47 o 
   2   4  18      121.05       98.94     10.56 o 
   3   4  18       90.54       88.48     10.74 o 
   4   4  18      170.72      173.31     13.60 o 
   5   4  18        6.61      -10.57     10.57 o 
  -4   5  18      168.43      127.63     25.14 o 
  -3   5  18       81.57       72.71     19.72 o 
  -2   5  18      446.11      448.95     23.04 o 
  -1   5  18      108.83      109.14     12.71 o 
   0   5  18      111.78       99.99     11.98 o 
   1   5  18      116.11       96.65     10.45 o 
   2   5  18      425.85      409.97     19.15 o 
   3   5  18       83.14       71.42     10.56 o 
   4   5  18      165.10      146.78     12.84 o 
  -4   6  18      211.67      181.39     27.46 o 
  -3   6  18       40.11       37.13     10.23 o 
  -2   6  18       66.18       62.42     10.65 o 
  -1   6  18      114.39      109.13     12.26 o 
   0   6  18       69.39       63.04     10.94 o 
   1   6  18      115.62      110.53     13.19 o 
   2   6  18       43.22       51.61      9.39 o 
   3   6  18       56.95       52.14      9.67 o 
   4   6  18      235.98      234.14     15.24 o 
  -3   7  18      158.20      193.06     18.76 o 
  -2   7  18      290.96      263.97     18.67 o 
  -1   7  18      268.19      261.38     17.84 o 
   0   7  18        0.59        0.42     11.02 o 
   1   7  18      245.09      253.07     18.67 o 
   2   7  18      304.41      266.90     19.51 o 
   3   7  18      151.51      177.08     13.79 o 
  -3   8  18       65.61       69.18     12.17 o 
  -2   8  18       41.05       51.64     14.31 o 
  -1   8  18       36.26       37.37     10.09 o 
   0   8  18      110.83      103.36     13.16 o 
   1   8  18       45.49       39.71     14.89 o 
   2   8  18       54.70       55.77     12.08 o 
   3   8  18       77.60       66.31     12.82 o 
  -2   9  18        3.09        3.81      9.19 o 
  -1   9  18       42.18       56.92     11.94 o 
   0   9  18       38.53       38.55     10.94 o 
   1   9  18       36.00       30.71     10.65 o 
   2   9  18        5.80       11.97     10.59 o 
   1   0  19       32.75       23.92     10.68 o 
   2   0  19       79.19       83.49     12.36 o 
   3   0  19        7.40        4.25     17.40 o 
   4   0  19       65.17       39.84     20.11 o 
  -4   1  19      125.16      124.15     24.75 o 
  -3   1  19      170.92      158.57     25.14 o 
  -2   1  19       65.11       77.35     19.72 o 
  -1   1  19      622.58      609.64     24.17 o 
   0   1  19       13.25       28.37      8.01 o 
   1   1  19      628.10      629.80     24.24 o 
   2   1  19       62.58       49.66      9.14 o 
   3   1  19      164.54      135.36     23.21 o 
   4   1  19      135.01      130.34     24.75 o 
  -4   2  19       49.21       48.34     19.34 o 
  -3   2  19      157.16      145.03     24.37 o 
  -2   2  19       11.92       22.05     15.86 o 
  -1   2  19       77.54       65.75     19.72 o 
   0   2  19       83.66       71.74      9.39 o 
   1   2  19       92.04       79.66     10.19 o 
   2   2  19       21.72       19.78      8.46 o 
   3   2  19      162.53      134.07     25.72 o 
   4   2  19       49.90       43.32     19.34 o 
  -4   3  19       51.58       42.54     19.72 o 
  -3   3  19       50.56       44.09     18.56 o 
  -2   3  19      146.98      162.44     25.53 o 
  -1   3  19      193.77      198.78     18.37 o 
   0   3  19      184.19      211.95     16.57 o 
   1   3  19      205.99      199.15     13.64 o 
   2   3  19      174.75      165.33     12.90 o 
   3   3  19       60.97       63.77     10.42 o 
   4   3  19       53.49       47.09     12.99 o 
  -3   4  19      157.13      147.35     24.75 o 
  -2   4  19        6.98       -7.35     14.70 o 
  -1   4  19       14.91       10.91      8.92 o 
   0   4  19      178.07      184.21     16.82 o 
   1   4  19       17.76       22.03      8.00 o 
   2   4  19       14.69        2.67      8.12 o 
   3   4  19      168.27      159.81     13.25 o 
   4   4  19       45.59       36.74     16.24 o 
  -3   5  19       10.46        6.57     17.02 o 
  -2   5  19      260.31      243.98     18.39 o 
  -1   5  19      163.07      155.98     14.77 o 
   0   5  19      174.28      171.68     15.20 o 
   1   5  19      163.74      167.75     15.41 o 
   2   5  19      300.74      306.97     16.64 o 
   3   5  19        8.02        7.69      8.86 o 
  -3   6  19      231.61      227.03     29.78 o 
  -2   6  19      123.03      124.59     13.64 o 
  -1   6  19       77.36       85.21     12.54 o 
   0   6  19       83.51       92.49     12.43 o 
   1   6  19       77.61       69.61     14.89 o 
   2   6  19      135.75      138.18     15.23 o 
   3   6  19      249.33      235.61     15.91 o 
  -2   7  19       85.96       84.66     12.43 o 
  -1   7  19       86.34       83.48     12.74 o 
   0   7  19      173.23      177.55     15.98 o 
   1   7  19       96.24      101.66     13.01 o 
   2   7  19       74.90       77.24     13.66 o 
   0   0  20       62.04       51.05     17.40 o 
   1   0  20       57.42       69.77      9.90 o 
   2   0  20       11.35        3.53     10.16 o 
   3   0  20      349.12      341.89     35.19 o 
  -3   1  20      129.24      108.68     23.98 o 
  -2   1  20      144.94      129.95     22.82 o 
  -1   1  20       33.18       41.38     17.40 o 
   0   1  20      361.97      386.80     24.19 o 
   1   1  20       26.33       23.31      8.59 o 
   2   1  20      150.81      136.51     15.86 o 
   3   1  20      140.02      140.28     19.34 o 
  -2   2  20       73.72       66.91     20.11 o 
  -1   2  20       29.45       14.31     17.79 o 
   0   2  20       61.08       66.00     11.58 o 
   1   2  20       37.34       40.75      9.06 o 
   2   2  20       84.97       92.61     11.08 o 
  -2   3  20       26.19       35.58     18.95 o 
  -1   3  20      136.56      130.34     22.82 o 
   0   3  20       48.55       37.13     10.49 o 
   1   3  20      151.12      145.95     12.35 o 
   2   3  20       31.09       37.58     10.04 o 
  -2   4  20       65.16       54.92     20.88 o 
  -1   4  20       12.32       14.98      9.36 o 
   0   4  20      158.46      160.58     15.22 o 
   1   4  20       14.67        0.74     11.80 o 
   2   4  20       69.67       55.08      9.94 o 
  -1   5  20      300.91      281.58     19.51 o 
   0   5  20        0.11       -8.92      8.92 o 
   1   5  20      311.28      311.50     21.66 o 
                                                 
